# Supplementary material for: Inflammation-mediated fibroblast activation and immune dysregulation in collagen VII-deficient skin
Source: Front Immunol. 2023 Sep 20;14:1211505. doi: 10.3389/fimmu.2023.1211505 (PMC10557493; doi:10.3389/fimmu.2023.1211505)
Supplement: Supplementary file 1 [file DataSheet_1.zip]

Archive with 7 entries (7 files):
- Supplementary Methods and Figures.docx
- Data file S1.csv
- Data file S2.csv
- Data file S3.csv
- Data file S4.csv
- Data file S5.csv
- Data file S6.csv
