# Supplementary material for: Inflammation-mediated fibroblast activation and immune dysregulation in collagen VII-deficient skin
Source: Front Immunol. 2023 Sep 20;14:1211505. doi: 10.3389/fimmu.2023.1211505 (PMC10557493; doi:10.3389/fimmu.2023.1211505)
Supplement: Supplementary file 1 [file DataSheet_1.zip › Data file S1.csv]

0: KRT genes	p-value 0: KRT	1: FB genes	p-value 1: FB	2: CHFB genes	p-value 2: CHFB	3: VEC genes	p-value 3: VEC	4: LEC genes	p-value 4: LEC	5: PVC genes	p-value 5: PVC	6: SCH genes	p-value 6: SCH	7: MC genes	p-value 7: MC	8: LYM genes	p-value 8: LYM	9: NEU genes	p-value 9: NEU	10: APC genes	p-value 10: APC
Fxyd3	0.000E+00	Dcn	0.000E+00	Col9a1	2.257E-159	Pecam1	1.493E-41	Egfl7	3.392E-35	Cald1	2.131E-34	Plp1	1.503E-36	Gfpt1	1.302E-09	Laptm5	4.407E-69	Srgn	4.188E-56	Tyrobp	2.164E-100
S100a14	0.000E+00	Col5a1	4.743E-313	Cd9	6.498E-165	Cdh5	2.972E-38	Pecam1	5.890E-34	Gm13889	4.468E-34	Kcna1	1.889E-28	Cma1	1.365E-09	Tmsb10	5.730E-47	Tyrobp	2.798E-55	Lgals3	1.300E-89
Dsc3	0.000E+00	Fstl1	1.267E-307	Sparc	1.108E-157	Tcf4	1.153E-37	Cdh5	2.582E-27	Sparcl1	1.092E-31	Cadm4	7.023E-28	Fdx1	2.506E-09	Cd3d	4.434E-45	Cstdc4	1.028E-54	Atp6v0c	3.958E-87
Trim29	7.160E-291	Col3a1	2.873E-303	Acan	4.124E-153	Arhgap29	1.248E-37	Tie1	3.759E-27	Col4a1	2.826E-30	Egfl8	2.858E-27	Osbpl8	1.063E-08	Cd53	2.907E-45	Grina	9.890E-46	Cd74	1.411E-84
Pkp3	2.207E-285	Mfap2	1.834E-285	Col9a2	2.850E-149	Rasip1	1.841E-33	Cav1	1.783E-25	Rgs5	8.571E-30	Foxd3	3.315E-25	Vwa5a	7.410E-08	Emb	1.390E-44	Fcer1g	8.597E-46	Basp1	9.655E-77
Atpif1	1.451E-290	Serpinf1	1.476E-275	Col11a1	1.113E-148	Mast4	2.248E-33	Sptbn1	3.657E-25	Igfbp7	5.747E-28	Gatm	3.638E-23	Tpsab1	8.598E-08	Srgn	1.005E-42	Csta2	3.650E-45	Ftl1	2.924E-74
Lgals7	4.796E-282	Lgals1	1.780E-273	Atf4	6.254E-144	Gimap6	3.767E-33	Aplp2	4.942E-25	Rbpms	3.802E-27	Sema3b	5.626E-22	Hs3st1	1.049E-07	Ptprcap	2.292E-37	Clec4d	3.663E-43	Spi1	2.785E-72
Perp	3.520E-279	Mmp2	4.099E-262	Bgn	2.192E-142	Emcn	5.857E-32	Gimap6	1.883E-24	Aoc3	2.608E-26	Lamb1	8.774E-21	Tpsb2	1.897E-07	Neurl3	1.038E-36	Msrb1	4.103E-41	Mcl1	2.210E-71
Dsp	1.247E-275	Timp2	4.053E-268	Col2a1	2.628E-138	Adgrf5	1.040E-31	Arhgap29	3.082E-24	Col4a2	9.941E-25	Cnp	1.360E-20	Mcpt4	1.898E-07	Ctla2a	2.394E-36	Lcn2	3.662E-40	Slfn2	1.158E-70
Rps14	7.187E-284	Fbln2	2.867E-246	Col6a3	1.242E-137	Cd93	3.302E-31	Rasip1	6.100E-24	Gnb4	4.136E-21	Col5a3	3.336E-20	Gata2	2.187E-07	Cenpa	2.403E-35	Stfa2l1	6.509E-39	H2-Aa	3.026E-70
Jup	4.777E-259	Lum	1.450E-236	Eif1	7.406E-136	Ets1	7.759E-31	Ramp2	1.838E-23	Fmr1	1.901E-20	Col28a1	5.794E-20	Tax1bp1	2.218E-07	Lcp1	1.132E-35	Lcp1	9.644E-39	Laptm5	4.155E-69
Rpl22	1.616E-258	Pcolce	3.194E-230	Col11a2	5.314E-130	Eng	7.706E-30	Rbpms	1.453E-22	Mcam	2.107E-20	Art3	3.137E-19	Fcer1g	2.345E-07	Crem	9.221E-35	Cd53	1.712E-38	Arpc3	6.220E-68
Spint2	1.247E-247	Pdgfra	4.569E-229	Tmed9	2.293E-128	Esam	2.695E-29	Utrn	4.264E-21	Lamb2	5.722E-20	Plekha4	3.463E-19	Ap1s3	2.542E-07	Ptprc	1.125E-34	Stfa2	1.084E-37	Ctsz	2.914E-67
Rack1	1.210E-254	Twist1	2.751E-223	Sdc4	1.075E-126	Plxnd1	2.236E-28	Eng	2.271E-20	Tpm1	6.420E-20	Dmd	1.433E-18	Srgn	3.006E-07	Hcst	5.351E-34	Fcgr3	4.497E-36	Cxcl16	5.921E-67
Rpl32	1.346E-251	Mfap4	9.222E-221	P4hb	6.678E-127	Egfl7	2.524E-27	Esam	2.771E-20	Epas1	1.108E-19	Qk	2.074E-18	Rab27b	3.392E-07	Arpc3	6.756E-34	Gsr	4.785E-36	Ctss	1.332E-65
Sfn	1.485E-243	Lrp1	5.348E-220	Col27a1	2.588E-125	Col4a1	3.840E-27	Plk2	5.640E-20	Pdgfrb	1.293E-19	Aatk	2.302E-18	Hs6st2	4.214E-07	Klrk1	1.130E-32	Hcar2	1.445E-35	Gabarap	3.422E-65
Hras	3.364E-245	Serping1	1.477E-213	Selenos	1.518E-125	Apbb2	7.117E-27	Cldn5	7.543E-20	Ptp4a3	8.502E-19	Gpm6b	6.430E-18	Basp1	4.573E-07	Fam107b	4.501E-32	Atp6v0c	2.443E-35	Il7r	9.028E-65
Rpl8	1.395E-245	Nid1	6.495E-216	Col6a1	2.509E-127	Ece1	1.042E-26	Adgrf5	6.622E-19	Esam	1.049E-18	Limch1	9.158E-18	Lxn	8.202E-07	Ptpn18	1.073E-31	S100a8	1.720E-34	H2-Eb1	1.697E-62
Rps15	5.213E-244	Col6a1	7.020E-221	Mfge8	1.700E-124	Plvap	2.327E-26	Ecscr	1.206E-18	Apold1	6.142E-18	Mal	9.539E-18	Adora3	9.248E-07	Rab4a	3.288E-30	Thbs1	2.934E-34	Sh3bgrl3	3.905E-62
Rps18	3.355E-243	Aspn	3.668E-209	Npm1	1.304E-125	Tie1	2.680E-26	Kdr	3.005E-18	Mustn1	1.313E-17	Gas2l3	1.672E-17	Dapp1	1.368E-06	Rgs2	5.477E-30	S100a9	5.127E-34	Pim1	5.275E-62
Ly6d	7.119E-232	Cd34	4.033E-202	Col9a3	7.304E-122	Cav1	7.757E-26	Gng11	3.649E-18	Tpm2	1.765E-17	Sox10	2.023E-17	Kit	1.902E-06	Cd37	7.819E-30	Fth1	3.386E-34	Csf1r	2.120E-61
Cdh1	1.003E-226	Tnxb	7.516E-198	Selenok	1.295E-123	4931406P16Rik	8.868E-26	Ece1	4.109E-18	Mprip	2.775E-17	Stard13	3.179E-17	Mrgprb1	2.068E-06	Ets1	1.618E-29	Samsn1	4.066E-32	H2-Ab1	2.101E-60
Ptprf	3.769E-229	Plac9b	1.545E-200	Snorc	6.324E-120	Ppfibp1	1.471E-25	Vim	5.077E-18	Csrp1	3.233E-17	Cryab	1.170E-16	Cpa3	2.219E-06	Coro1a	2.585E-29	Lilrb4a	6.305E-32	Csf2rb2	1.764E-60
Slc25a5	6.342E-231	Mxra8	3.612E-197	Hdlbp	6.047E-120	Col4a2	4.341E-25	N4bp3	1.356E-17	Gucy1b1	3.665E-17	Dag1	2.800E-16	Sytl3	2.669E-06	Ly6e	3.560E-29	Prdx5	1.924E-31	H2-K1	1.168E-60
Dmkn	1.758E-223	Antxr1	1.288E-195	Higd1a	1.075E-116	Ecscr	7.858E-25	Txnip	2.428E-17	Itgb1	1.038E-16	Sorbs1	4.274E-16	Samsn1	4.426E-06	Rgs1	5.357E-29	Wfdc21	2.541E-31	Tmsb4x	4.195E-60
Rps5	6.872E-228	Bgn	4.314E-204	Comp	1.772E-116	Flt1	1.265E-24	Podxl	5.634E-17	Acta2	4.575E-16	Hspg2	7.399E-16	Tph1	6.462E-06	Il2rg	6.365E-29	Prdx6	2.780E-31	Fth1	9.534E-60
Rplp2	2.966E-226	Postn	1.842E-193	Cnmd	1.138E-115	Parvb	1.496E-24	Ugcg	6.888E-17	Notch3	5.421E-16	Zeb2	7.602E-16	Hdc	6.543E-06	Ramp3	6.311E-29	Cstdc5	1.106E-30	Pik3r5	9.454E-59
mt-Nd1	5.128E-221	Rnase4	1.227E-194	Pgam1	2.615E-117	Rbpms	1.625E-24	Cavin2	9.736E-17	Nr2f2	1.080E-15	Pmp22	1.548E-15	Csf2rb	1.171E-05	Itk	1.012E-28	Itgam	2.003E-30	Map4k4	1.958E-58
Rpl26	4.037E-221	Cd81	3.765E-197	P4ha1	2.562E-113	Vim	2.938E-24	Lmo2	1.145E-16	Procr	1.465E-15	Zfp536	1.637E-15	Mrgprb2	1.275E-05	Trdv4	1.580E-28	Alox5ap	2.412E-30	Ncf4	2.687E-58
Rpl14	4.475E-218	Slit3	5.601E-192	Fn1	5.213E-113	Sptbn1	3.879E-24	Icam2	2.346E-16	Carmn	1.619E-15	Plekhb1	1.874E-15	Il7r	1.526E-05	Cytip	1.861E-28	Vasp	7.330E-30	Csf2rb	6.806E-58
Rps19	4.430E-218	Mmp14	7.191E-191	Rrbp1	1.172E-112	Gm45437	1.569E-23	Slc9a3r2	2.757E-16	Tagln	1.716E-15	Reln	3.719E-15	Socs2	1.626E-05	Sept1	2.274E-28	Lilr4b	9.120E-30	H2-D1	1.339E-56
S100a16	1.054E-211	Prrx1	1.831E-183	Fmod	1.834E-112	Akap13	1.766E-23	Stab1	5.168E-16	Gucy1a1	2.316E-15	Mpz	8.371E-15	Runx3	1.781E-05	Cd3e	2.405E-28	Csta3	2.354E-29	Alox5ap	3.466E-55
Rpl4	2.094E-215	Gpc3	4.251E-179	Serpinh1	2.593E-112	Ralb	6.166E-23	Tm4sf1	6.094E-16	Cystm1	2.311E-15	Cd59a	9.289E-15	Crem	1.902E-05	Cd3g	4.110E-28	Plaur	2.702E-29	Fcer1g	4.813E-55
Aqp3	8.139E-208	Selenom	5.286E-179	Rbm39	1.465E-112	Adgrl2	6.615E-23	Ppfibp1	8.804E-16	Sik1	2.908E-15	Ncmap	2.185E-14	Rgs10	1.943E-05	Dennd4a	1.793E-27	Ostf1	2.458E-29	Cd53	1.367E-53
Krt14	1.799E-207	Nbl1	6.969E-176	Srp9	1.398E-111	Neurl3	9.486E-23	Cpne2	1.687E-15	Dlc1	3.163E-15	Prx	2.604E-14	Ifnar2	2.071E-05	Fmnl1	1.772E-27	Ptprc	5.494E-29	Smox	2.304E-53
Rps3	2.619E-213	Axl	7.257E-175	Chadl	1.705E-109	Upp1	1.575E-22	Tcf4	1.551E-15	Gm37376	2.917E-15	Gas7	2.881E-14	Cd55	2.149E-05	Vps37b	2.901E-27	Gmfg	1.176E-28	Traf1	2.197E-52
Eif3k	1.049E-213	Prrx2	5.169E-173	P4ha2	3.056E-107	Kitl	2.888E-22	Palm	2.585E-15	Gjc1	4.313E-15	Hspa12a	4.016E-14	Cyp11a1	2.575E-05	Tcrg-C1	1.373E-26	Cd300lf	5.710E-28	Malt1	6.707E-52
mt-Rnr1	6.286E-214	Rarres2	1.450E-172	Cpe	7.906E-107	Tpm3	2.171E-22	Fkbp1a	2.555E-15	Ngf	4.495E-15	Mbp	4.695E-14	Hspa13	2.680E-05	Tut4	1.031E-25	G0s2	4.502E-27	Tnfrsf1b	6.814E-52
Esrp1	5.022E-205	Mfap5	2.158E-170	Cspg4	6.186E-106	St8sia4	4.356E-22	Ltbp4	3.168E-15	Fermt2	7.580E-15	Cnn3	4.649E-14	Laptm5	2.729E-05	Ptpn22	1.285E-25	Rhog	4.236E-27	Cd52	7.724E-51
Ckmt1	5.166E-205	Col6a2	3.038E-169	Fam180a	1.240E-105	Sparcl1	5.020E-22	Mgat4b	3.910E-15	Flna	9.451E-15	Mag	1.112E-13	Atp13a3	3.045E-05	Il2rb	1.308E-25	Stfa1	1.786E-26	Atp6v0b	1.537E-50
Krt5	9.673E-201	Calu	2.640E-168	Col16a1	1.203E-104	Pdlim1	1.013E-21	Gngt2	4.084E-15	Cox4i2	9.217E-15	Itgb8	1.311E-13	Prkacb	4.364E-05	Gpsm3	1.441E-25	Coro1a	1.706E-26	Fam49b	2.313E-50
Naca	8.168E-203	Gsn	1.904E-163	Mia	1.081E-101	Tm4sf1	1.745E-21	4931406P16Rik	5.559E-15	Myh11	1.029E-14	Mlip	1.795E-13	Csf2rb2	5.124E-05	Rhoh	2.579E-25	Cyba	2.526E-26	Npc2	1.476E-49
Rps24	3.776E-199	Thy1	1.027E-161	Mthfd2	8.641E-102	Adgrl4	3.857E-21	Ptprb	7.351E-15	Crispld2	1.115E-14	Emid1	2.746E-13	Gng2	5.641E-05	Gng2	1.545E-23	Litaf	6.051E-26	Lcp1	5.031E-49
Rps9	4.076E-198	Lama2	1.281E-160	Fam162a	1.753E-101	Ifitm3	3.935E-21	Cav2	1.300E-14	Itga7	1.820E-14	Kcna2	3.584E-13	Tle3	5.928E-05	Runx3	1.920E-23	Cd14	4.029E-25	Ninj1	1.134E-48
mt-Nd2	7.830E-199	Ccdc80	1.843E-160	Fkbp10	7.611E-102	Igfbp7	4.307E-21	Fgl2	1.958E-14	Kcne4	1.912E-14	Dst	3.524E-13	Inpp5d	6.724E-05	Ikzf1	2.172E-23	Rab7	5.879E-25	Cyba	1.481E-48
Pkp1	5.040E-192	Gas1	2.891E-154	Manf	4.585E-102	Ptprb	6.483E-21	Nfat5	2.661E-14	Arhgef17	1.973E-14	Cldn19	3.902E-13	Rab44	7.411E-05	Vgll4	2.736E-23	Fxyd5	5.203E-25	Cfl1	3.779E-48
mt-Nd4	7.071E-198	Ntn1	1.441E-150	Gas5	4.423E-98	Adipor2	7.356E-21	Tmsb10	2.672E-14	Ndufa4l2	2.059E-14	Mcam	4.392E-13	Hpgds	7.910E-05	Nkg7	6.359E-23	Lmnb1	8.424E-25	Zeb2	4.793E-48
Rps26	4.135E-196	Col5a2	5.802E-151	Col6a2	6.431E-99	Clic4	1.052E-20	S1pr1	3.122E-14	Myl9	2.839E-14	Itga6	5.817E-13	Ostf1	7.921E-05	Isy1	7.308E-23	Plin2	1.957E-24	Arhgdia	2.624E-47
Rpl30	3.438E-193	Il11ra1	6.491E-151	Nars	3.166E-98	Aplp2	1.021E-20	Tinagl1	5.189E-14	Pdgfa	7.070E-14	Gjc3	7.652E-13	Hexb	8.390E-05	Trbc1	1.314E-22	C3	3.747E-24	Cstb	8.092E-47
Anxa8	5.611E-190	Fndc1	1.574E-148	Ldha	6.061E-98	Ugcg	1.703E-20	Col4a1	1.019E-13	Cd151	1.257E-13	Dbi	7.438E-13	Adora2a	9.926E-05	Trbc2	1.485E-22	Hilpda	1.867E-23	Gnai2	1.173E-46
mt-Rnr2	1.317E-194	Clec3b	2.526E-147	Ssr2	4.286E-97	Sdcbp	2.060E-20	Rasgrp3	1.217E-13	Csrp2	1.321E-13	Secisbp2l	9.240E-13	Cd200r4	1.078E-04	Gmfg	1.866E-22	Trem3	3.509E-23	Pkm	1.357E-46
Ybx3	2.589E-187	Col1a2	3.207E-148	Plod2	1.782E-96	Gnai2	2.480E-20	Calm1	1.415E-13	Rgs4	1.420E-13	Nkd1	1.609E-12	Slc3a2	1.076E-04	Cd2	2.791E-22	Rab20	5.358E-23	Pgk1	2.497E-46
Uqcr11	3.621E-188	Ppic	1.404E-151	Trpv4	4.154E-96	Erg	3.103E-20	Dock9	1.782E-13	Sash1	1.614E-13	Cmtm5	1.955E-12	Rnasel	1.277E-04	Cd247	3.176E-22	Adam8	5.349E-23	Srgn	4.302E-46
Rab25	8.458E-184	Thbs2	1.491E-145	Ecrg4	4.641E-95	Pxdn	5.327E-20	Calcrl	1.776E-13	Mylk	1.999E-13	Cuedc2	3.375E-12	Gadd45a	1.301E-04	Fxyd5	4.922E-22	Mcemp1	9.597E-23	Efhd2	4.892E-46
Rplp0	1.328E-186	Col6a3	4.095E-149	Trps1	2.761E-94	Dock4	5.904E-20	Pard6g	1.947E-13	Abcc9	2.181E-13	Erbb3	3.936E-12	C77080	1.962E-04	Ctsw	7.005E-22	Pglyrp1	1.997E-22	Aldoa	6.299E-46
Rplp1	3.873E-188	Gm9780	2.348E-144	Sfr1	1.935E-95	Msn	5.930E-20	Parvb	2.543E-13	Gja4	2.239E-13	Bcas1	5.097E-12	Il2rg	2.141E-04	Gna13	7.455E-22	Sp140	4.398E-22	St3gal1	2.565E-45
Serpinb5	1.617E-183	Lhfp	1.005E-144	Bzw1	1.823E-93	Ypel2	7.232E-20	Hoxd8	2.957E-13	Cacna1c	3.033E-13	Col18a1	7.377E-12	Myb	2.148E-04	Ifngr1	1.446E-21	Ngp	5.380E-22	Vim	1.456E-45
Txndc17	5.937E-186	Bmp1	6.056E-144	Srpr	1.068E-93	S1pr1	1.002E-19	Prox1	4.430E-13	Tinagl1	3.362E-13	Mvb12b	9.425E-12	Hpcal1	2.212E-04	Riok1	1.573E-21	Ncf1	8.112E-22	Slc15a3	3.523E-45
Trp63	9.901E-181	Vcan	9.559E-143	Dad1	2.349E-93	Prkch	3.849E-19	Timp3	3.893E-13	Adamts9	3.790E-13	Pcbp4	1.023E-11	Rab4a	2.448E-04	Klrb1b	2.189E-21	Npepps	1.173E-21	Snx20	4.429E-45
Sdc1	4.810E-184	Scarf2	3.631E-141	Msmo1	4.110E-92	Tnip1	4.940E-19	Gnai2	6.597E-13	C1s1	5.503E-13	Ctnnal1	1.434E-11	Gpr65	2.471E-04	Cd52	2.149E-21	Fbxl5	1.319E-21	Ehd1	4.214E-45
Cox4i1	3.639E-186	Cd302	6.268E-142	Dnajc25	1.894E-91	Znrf1	4.801E-19	Spns2	9.306E-13	Rem1	7.249E-13	Utrn	2.042E-11	Slc18a2	2.639E-04	Sh3bgrl3	2.813E-21	Slfn2	1.315E-21	Coro1a	4.508E-45
Eef1b2	1.123E-182	Col1a1	3.995E-141	Meg3	1.055E-91	Robo4	6.226E-19	Ppp2r5a	1.654E-12	Khdrbs3	9.924E-13	Adam23	2.428E-11	Emilin2	2.655E-04	Selplg	4.813E-21	Cox17	1.692E-21	Lgmn	1.230E-44
Apoc1	2.207E-177	Serpinh1	2.598E-143	Tspan3	9.225E-92	Map4k4	6.860E-19	Pear1	2.283E-12	Malat1	1.734E-12	Timp3	3.311E-11	Sec11c	2.841E-04	Samsn1	4.900E-21	Lyz2	4.664E-21	Tmem189	1.051E-44
Cox6b1	1.813E-181	Twist2	3.716E-138	Slc29a1	2.444E-90	Lrrc32	8.175E-19	Tek	2.324E-12	Ebf1	1.966E-12	Snca	5.711E-11	Gnai1	2.844E-04	Ltb	6.743E-21	Gm20406	4.813E-21	Cd68	4.021E-43
Gm10129	1.474E-173	Gm47302	1.861E-137	Ssr3	3.800E-91	Il6st	1.207E-18	Adarb1	2.612E-12	Fam129a	2.272E-12	Vim	7.846E-11	Slco2b1	2.931E-04	Ostf1	7.922E-21	F10	5.221E-21	Sh3bgrl	6.940E-43
Serbp1	1.383E-177	Htra3	3.409E-137	Eif1a	9.021E-91	Calcrl	1.362E-18	Pcp4l1	2.740E-12	Jph2	2.372E-12	Sirt2	1.061E-10	Slc45a3	3.106E-04	Arhgdib	6.736E-21	Hdc	5.913E-21	Clec2d	7.572E-43
Rpl19	2.064E-177	Fcgrt	2.107E-137	Scrg1	1.020E-89	Tjp1	2.258E-18	Afap1l1	2.750E-12	Synpo2	7.207E-12	Sema6d	1.104E-10	Calca	3.165E-04	Cd7	1.622E-20	Cd33	9.447E-21	Rbpj	8.819E-43
Atp5d	3.509E-174	Mdk	3.842E-134	Pacsin2	4.751E-90	Epas1	2.913E-18	Lims1	2.886E-12	Actg2	8.241E-12	Nr4a2	1.622E-10	Gm41804	4.122E-04	Lck	3.053E-20	Stfa3	1.033E-20	Clec4d	4.361E-42
Atp5h	2.094E-175	Plpp3	4.142E-135	Snhg1	3.392E-89	Arhgap31	3.297E-18	Foxp1	3.116E-12	Tgfb1i1	1.335E-11	Ccser2	1.810E-10	2410006H16Rik	4.171E-04	Serpinb6b	5.760E-20	Msra	1.133E-20	Arpc1b	5.775E-42
Rps11	5.516E-174	Clmp	1.625E-133	Sec62	1.679E-90	Afdn	3.623E-18	Epas1	3.472E-12	Ppp1r14a	1.428E-11	Tuba1a	2.405E-10	Lat2	4.210E-04	Apobec3	1.183E-19	Dgat1	1.895E-20	Arpc5	1.520E-41
Col17a1	1.474E-169	Olfml2b	2.110E-133	Fndc3b	3.884E-89	Nfkbia	3.883E-18	Gm20594	3.274E-12	Adamts1	1.580E-11	Sorcs1	2.658E-10	Tespa1	4.248E-04	D16Ertd472e	1.223E-19	Anxa3	2.799E-20	Plek	2.597E-41
mt-Cytb	4.674E-173	Fbn1	1.805E-132	Ssr4	9.728E-89	Tgm2	5.086E-18	Apold1	3.636E-12	Lama5	2.508E-11	Fxyd1	2.703E-10	Cmtm7	4.388E-04	Smap2	1.340E-19	Mcl1	2.427E-20	Cdc42	3.068E-41
Atp5b	7.207E-172	Fxyd1	8.719E-134	Kdelr3	4.716E-88	Spag9	8.989E-18	Dock6	4.235E-12	Ednra	2.882E-11	Specc1	2.852E-10	Nr3c1	5.012E-04	Tnfrsf9	1.353E-19	Snx20	3.836E-20	Cox17	6.355E-41
Rps8	9.118E-170	Col14a1	1.144E-130	Sox5	4.727E-87	Tmod3	1.155E-17	Sox18	4.608E-12	Ppp1r12c	3.101E-11	Tmod2	2.866E-10	Sh3bgrl3	4.996E-04	Tecpr1	1.462E-19	Cxcl2	4.611E-20	Bcl2a1b	8.656E-41
Cox7a2	2.419E-168	Cped1	6.544E-130	Arf4	4.313E-88	Plk2	1.292E-17	Cdh13	4.779E-12	Tmem176b	4.185E-11	Epb41l2	2.942E-10	Adamts9	5.025E-04	Skap1	1.821E-19	Clec4e	4.631E-20	Hilpda	1.002E-40
Atp5j2	4.062E-167	Ddah2	4.532E-131	Eif2s2	8.002E-88	Jak1	1.507E-17	Gdf15	5.786E-12	Pcdh1	4.284E-11	Cdh19	3.039E-10	Satb1	5.535E-04	Satb1	1.950E-19	Cstdc6	6.649E-20	Il10rb	1.788E-40
Barx2	2.538E-163	Eva1b	4.226E-131	Hapln1	1.659E-86	Pde4b	1.780E-17	Rab11a	7.754E-12	Tns1	4.496E-11	Mapk8ip1	3.222E-10	Slc38a1	5.877E-04	Cdc42se2	2.042E-19	Ccl3	7.134E-20	Gpr137b-ps	2.651E-40
Eif3i	6.364E-165	Fkbp7	1.185E-125	Morf4l2	5.815E-87	Arap3	2.065E-17	Col4a2	8.031E-12	Calcrl	5.241E-11	Plxnb3	3.405E-10	Maob	6.280E-04	Sytl3	2.808E-19	Gpsm3	7.070E-20	Gm37401	2.751E-40
Rpl21	1.315E-164	Aebp1	7.618E-124	Nt5e	3.221E-85	Nck1	2.365E-17	Mmrn1	9.520E-12	Col18a1	6.304E-11	Sptbn1	3.856E-10	Slc6a4	6.549E-04	Inpp5d	5.052E-19	Hcst	2.259E-19	AI662270	5.425E-40
Stard10	8.736E-161	Ddr2	7.979E-123	Kdelr2	5.920E-86	Mgat4b	2.663E-17	Tjp1	1.037E-11	Prrx1	6.614E-11	Drp2	4.264E-10	Ptprc	6.623E-04	Slc25a3	7.003E-19	Ptafr	2.662E-19	Akr1a1	5.782E-40
Atox1	3.278E-163	Adamts2	1.069E-120	Eif4ebp1	1.167E-85	Man1a	2.996E-17	Fgd5	1.212E-11	Mrvi1	7.975E-11	Prss23	4.165E-10	Fyn	6.739E-04	Dgat1	8.758E-19	Gda	2.984E-19	Arpc4	1.069E-39
Ppp1r14b	1.266E-160	Pam	2.082E-122	Herpud1	1.024E-84	Noct	3.050E-17	Flt4	1.254E-11	Lamc1	1.124E-10	Scd2	4.424E-10	Phldb3	6.906E-04	Stk17b	1.164E-18	Atp6v1e1	3.198E-19	Rnf149	2.713E-39
Rpl35	4.160E-159	Rcn3	7.249E-123	Srm	1.295E-84	Abca1	3.172E-17	Elk3	1.306E-11	Rras	1.189E-10	Prss12	4.416E-10	Gas2l3	7.057E-04	Myl12b	1.683E-18	Itgb2	3.591E-19	Actb	3.689E-39
Rps10	3.868E-159	Angptl2	7.239E-122	Prnp	8.441E-84	Wwtr1	4.016E-17	Chp2	1.580E-11	Atp1b2	1.301E-10	Cadm1	4.630E-10	Cobl	7.301E-04	Prrc2c	1.978E-18	Efhd2	3.548E-19	Pfn1	3.287E-39
Lypd3	9.308E-155	Cd248	1.059E-118	Ucma	7.957E-83	Synpo	6.101E-17	Wwtr1	1.530E-11	Gm48529	1.306E-10	Gm12688	4.839E-10	Rnf128	7.334E-04	H2-D1	2.075E-18	Ankrd33b	3.944E-19	Bax	2.788E-39
Ywhaz	5.773E-158	C1qtnf6	7.382E-120	Spcs1	2.429E-83	Nedd9	6.924E-17	Klhl4	2.262E-11	Cap2	1.339E-10	Pea15a	5.511E-10	Sdcbp	7.471E-04	Ptk2b	3.409E-18	Arhgdib	4.246E-19	Rilpl2	5.677E-39
Rpl36	5.693E-157	Fgfr1	5.646E-121	Rpl22l1	4.999E-83	Fkbp1a	7.079E-17	Plxnd1	2.225E-11	Laptm4a	1.733E-10	Arhgap19	6.058E-10	Cd53	7.588E-04	P2ry10	3.996E-18	Sh2b2	4.262E-19	Atp6v1f	1.097E-38
Capns2	1.386E-152	Mxra7	1.646E-118	Spcs2	4.056E-83	Bcl6b	7.526E-17	Akap13	2.580E-11	Rasl12	4.643E-10	Pllp	6.544E-10	Fxyd5	7.594E-04	Cotl1	5.575E-18	Camp	4.938E-19	Slamf7	1.906E-38
Micos13	1.357E-154	Adam33	1.819E-117	Rsl1d1	1.237E-82	Arhgef7	8.483E-17	Gata2	2.698E-11	Slc6a17	4.653E-10	Adam10	8.352E-10	Creb3l1	8.326E-04	AI662270	7.273E-18	Cybb	5.499E-19	Ikbkb	2.541E-38
Ddr1	7.886E-152	Klf9	2.445E-118	Gm37376	2.601E-84	Myh9	8.566E-17	Sgk1	3.283E-11	Il34	4.880E-10	Ss18l2	8.452E-10	Pik3r6	8.882E-04	Rnf125	8.567E-18	Igsf6	5.967E-19	Ptprc	2.845E-38
Rps25	4.284E-154	Nfix	3.728E-119	Ppic	1.608E-82	Ablim1	8.843E-17	Pdlim4	3.433E-11	Cdc42ep5	5.196E-10	Gfra2	8.942E-10	Itpkb	9.777E-04	Cxcr6	1.001E-17	Fmnl1	6.437E-19	B2m	2.723E-38
Rps3a1	1.912E-151	Ctsk	6.443E-118	Nop58	3.802E-82	Gm6489	1.147E-16	2900026A02Rik	3.674E-11	Ednrb	5.319E-10	Prnp	9.917E-10	Pilra	1.017E-03	Lpxn	1.453E-17	Hp	1.139E-18	Card19	3.860E-38
Tmem134	1.185E-148	Dnm1	5.209E-116	Rabggtb	1.409E-81	Icam2	1.218E-16	Arhgap31	4.080E-11	Tnfrsf21	5.570E-10	Gpr37l1	1.045E-09	Ctla2a	1.120E-03	Stat3	1.801E-17	Plek	1.268E-18	Got1	4.418E-38
Rps4x	4.107E-148	Htra1	5.718E-117	Cyp51	8.709E-81	N4bp3	1.285E-16	Ypel2	4.235E-11	Prkar1a	7.387E-10	Col4a1	9.838E-10	Soat1	1.172E-03	Grap2	1.942E-17	Slc16a3	1.198E-18	S100a4	3.312E-38
Rpl18a	2.812E-148	Meg3	3.081E-116	Ikbip	5.081E-81	Cyyr1	2.125E-16	Sh3gl3	4.815E-11	Ifitm3	7.983E-10	Rasal2	1.812E-09	Fgfr1	1.217E-03	Slc38a1	2.919E-17	Slc7a11	1.649E-18	Cd86	8.731E-38
Rps21	2.527E-148	Nedd4	9.780E-115	Hspg2	3.826E-81	Mmrn2	2.655E-16	Col18a1	5.126E-11	Gng11	9.121E-10	Ugt8a	2.161E-09	Rhog	1.230E-03	Ubald2	3.770E-17	Csf2ra	1.872E-18	Rhog	8.018E-38
Ndufb9	4.154E-146	Lamb1	5.954E-114	Atp2b1	1.645E-81	Klf7	2.677E-16	Nck1	5.392E-11	Nrarp	1.196E-09	Cd9	2.222E-09	Gm26992	1.290E-03	Bcl2l11	3.951E-17	Dgat2	1.850E-18	Skap2	1.403E-37
Rpl3	2.101E-146	Fbln1	1.733E-110	Maged1	5.959E-81	Sh3bp5	3.236E-16	Git1	5.500E-11	Sept4	1.324E-09	Gamt	3.913E-09	Fam129a	1.316E-03	Madd	5.574E-17	1700017B05Rik	1.928E-18	Ifi30	1.864E-37
Ndufb10	5.738E-145	Fbln5	2.348E-110	Sec61b	9.826E-81	Tspan7	3.944E-16	Arap3	6.306E-11	Map3k20	1.590E-09	Ank3	3.971E-09	Arhgdib	1.378E-03	Acap1	8.569E-17	Tmem189	2.245E-18	Pla2g7	1.964E-37
Pycard	5.017E-141	Pdgfrb	4.745E-110	Lman1	2.568E-80	Rnf125	4.030E-16	Lamc1	6.543E-11	Afap1l2	2.461E-09	Kcna6	4.088E-09	Milr1	1.386E-03	Prex1	9.413E-17	Ltf	4.030E-18	Cytip	7.682E-37
Celsr2	4.314E-141	Mrc2	2.252E-109	Xylt1	1.030E-79	Podxl	5.153E-16	Gimap5	7.012E-11	Hspb2	2.496E-09	Abca8a	4.088E-09	Kcne3	1.621E-03	Fnbp1	1.180E-16	Apbb1ip	3.939E-18	Smim3	1.047E-36
Rpl35a	2.550E-143	Colec12	8.851E-110	Ppib	1.158E-79	Ramp2	7.672E-16	Tspan12	7.186E-11	Col5a3	2.689E-09	Gulp1	6.542E-09	Tex2	1.636E-03	Grap	1.615E-16	Taldo1	4.945E-18	Gng5	1.349E-36
Acaa2	4.900E-140	Nenf	1.219E-109	Plagl1	3.814E-79	Tinagl1	8.208E-16	Cd93	7.212E-11	Rasgrp2	2.877E-09	Hbegf	6.528E-09	Plgrkt	1.742E-03	Supt4a	1.561E-16	Ftl1	7.092E-18	M6pr	5.242E-36
Emp2	2.991E-139	Shox2	6.377E-108	Ier3ip1	5.487E-79	Mecom	8.619E-16	Eif2b2	7.801E-11	Esyt2	3.191E-09	Gal3st1	8.101E-09	Ero1l	1.780E-03	Ugcg	1.575E-16	E230032D23Rik	2.224E-17	Tnfrsf9	1.297E-35
Bok	1.460E-138	Gpr153	1.453E-106	Mpp6	1.111E-78	Slfn5	1.322E-15	Wnk1	8.774E-11	Pkig	3.342E-09	Insc	9.671E-09	Celf2	1.845E-03	Pik3cd	6.320E-16	Gm9025	2.699E-17	Cd14	2.440E-35
Pgls	6.266E-141	Nnmt	4.048E-106	Snhg6	1.691E-78	Rapgef5	1.324E-15	Pim3	9.665E-11	Nr2f1	3.478E-09	Afap1l2	1.142E-08	Tpsg1	1.909E-03	Arhgap45	6.183E-16	Glrx	2.639E-17	Esd	2.248E-35
mt-Atp8	8.822E-140	Bicc1	2.532E-106	Pgk1	1.238E-79	Sox7	1.397E-15	Slc45a3	9.816E-11	Lpp	5.176E-09	Fgl2	1.229E-08	Ext1	1.912E-03	Cd48	6.645E-16	Ccrl2	3.808E-17	Plin2	2.289E-35
Ndufb5	3.464E-140	Tgfbr3	1.262E-106	Gm5865	8.464E-79	Fyn	1.757E-15	Reln	1.075E-10	Foxs1	5.820E-09	Peli2	1.344E-08	Cst7	1.958E-03	Itgb7	7.554E-16	Pilra	4.299E-17	Rnh1	2.373E-35
Rpl11	1.096E-139	Qpct	9.381E-105	Emilin1	1.654E-77	Prkd2	1.837E-15	C130074G19Rik	1.091E-10	Pcp4l1	6.259E-09	Grb14	1.806E-08	Arhgap18	1.961E-03	Hmgb2	7.700E-16	Slc2a3	4.705E-17	Syk	4.051E-35
Rps15a	3.649E-139	Dpep1	3.869E-104	Anp32b	2.831E-77	Cxcr4	2.069E-15	Tbx1	1.079E-10	Filip1	6.969E-09	Fam178b	2.649E-08	Lgals8	2.135E-03	Anp32a	7.899E-16	Ccr1	9.754E-17	Tbc1d4	7.569E-35
Tfap2a	4.819E-136	C1qtnf2	8.569E-105	Hk1	4.672E-76	Rhoc	2.290E-15	Tanc1	1.148E-10	Mif	8.070E-09	Scn7a	2.919E-08	Rtn4r	2.209E-03	Rab8b	7.854E-16	Ncf4	1.145E-16	Gpr132	7.569E-35
Rpsa	3.717E-138	Gpx8	1.911E-105	Ivns1abp	5.513E-76	Adamts4	2.680E-15	Myzap	1.277E-10	Ppp1r12a	1.054E-08	Efhd1	3.299E-08	Penk	2.297E-03	Trf	9.465E-16	Csf3r	2.176E-16	Csf2ra	7.366E-35
Atp5o-1	6.542E-137	C1s1	4.820E-103	Sar1a	1.942E-76	Entpd1	2.668E-15	Ppp1r15a	1.414E-10	Crip1	1.054E-08	Cxcl10	3.251E-08	Osbpl6	2.389E-03	Ankrd44	1.170E-15	Osm	2.263E-16	Prr13	3.056E-34
Dsg1a	2.203E-134	Rbms3	3.956E-103	Krtcap2	3.761E-76	Ralgds	3.794E-15	Pde4b	1.535E-10	Prkacb	1.181E-08	Dusp15	3.571E-08	Mxd1	2.387E-03	Tmem123	1.179E-15	Spi1	2.435E-16	Arl4c	3.102E-34
Rpl10a	4.758E-137	Medag	9.453E-102	Srsf9	1.006E-75	Utrn	4.434E-15	Pgm5	1.910E-10	Pde1a	1.556E-08	Sncg	3.678E-08	Cnnm2	2.489E-03	Icos	2.948E-15	Mapkapk2	3.110E-16	Slc3a2	2.105E-34
Rpl39	3.651E-136	Osr2	5.560E-101	P3h1	3.619E-74	Lmo2	4.987E-15	Sdcbp	1.936E-10	Ccl2	1.642E-08	Plekho1	4.006E-08	Lat	2.525E-03	Gm20689	3.162E-15	Sema4d	4.534E-16	Myo1g	6.194E-34
Rps2	1.639E-136	Lhfpl2	1.063E-100	Slc3a2	5.146E-75	Gnb1	5.514E-15	Sox7	2.169E-10	Gcnt2	2.045E-08	Rap1gap	4.546E-08	Gm47015	2.546E-03	Klhl6	3.353E-15	Tpd52	5.661E-16	Cyfip1	1.045E-33
Atp5c1	3.752E-136	Tmem119	6.584E-100	S100a10	1.760E-74	Hlx	5.939E-15	Prkch	2.190E-10	Lhfp	2.115E-08	Arpc1a	4.578E-08	Lilr4b	2.545E-03	Jak1	3.439E-15	Ltb4r1	6.359E-16	Ms4a6d	1.575E-33
Uba52	2.983E-135	Ecm1	1.181E-98	Vkorc1	2.302E-73	Aqp1	6.120E-15	Trim24	2.287E-10	Zfhx3	2.284E-08	Pdgfa	4.601E-08	Tnfrsf9	2.586E-03	Tcf7	4.450E-15	Clec4a2	9.582E-16	Rala	1.223E-33
Cox8a	2.856E-136	Ltbp4	1.791E-97	Clic4	9.936E-74	Smad1	6.232E-15	Pdlim1	2.345E-10	Lif	2.598E-08	Atp1a2	5.608E-08	B4galt5	2.787E-03	Pde7a	5.163E-15	Rab44	1.067E-15	Napsa	2.546E-33
CT010467.1	1.201E-138	Ptgfrn	6.500E-97	Sec11a	1.332E-73	Myo1b	6.802E-15	Fam189a2	3.151E-10	Plekhg2	2.594E-08	Lama4	5.662E-08	Sub1	2.918E-03	Sub1	5.409E-15	Il15	1.360E-15	Jak2	6.107E-33
Eef1d	1.431E-134	Matn2	3.213E-96	Morf4l1	1.868E-73	Kit	7.091E-15	Dtx1	3.489E-10	Efhd2	3.091E-08	Jam3	6.170E-08	Lpxn	2.998E-03	Cmtm7	5.754E-15	Cln3	1.741E-15	Tpi1	6.158E-33
Nectin1	2.275E-132	Pbx1	2.080E-96	Gng5	1.332E-73	Lama4	7.388E-15	Klf2	3.571E-10	Dgkg	3.567E-08	Ngfr	7.150E-08	Sms	3.018E-03	Ikzf2	6.034E-15	Il10rb	1.928E-15	Snx3	8.471E-33
Adgrg1	1.717E-132	Wnt5a	1.002E-94	Msi2	1.522E-72	Tek	7.918E-15	Sqstm1	3.630E-10	Inpp4b	3.617E-08	Gldn	8.493E-08	Ndrg1	3.083E-03	Klrc1	6.206E-15	Pygl	2.383E-15	Ppp2r3c	1.291E-32
Eef1g	1.521E-134	Cd63	5.905E-96	Me1	1.513E-72	Nfe2l2	8.077E-15	Gramd1a	3.784E-10	Cxcl1	3.645E-08	Iqgap2	8.564E-08	Ikzf1	3.114E-03	Trat1	9.461E-15	Resf1	2.673E-15	Adam8	1.565E-32
H2afj	3.140E-132	Ssc5d	1.525E-92	Eno1	1.172E-72	Unc45b	9.702E-15	Bst2	3.591E-10	Cog7	3.888E-08	Fbxo7	9.124E-08	AW011738	3.188E-03	Stk4	1.022E-14	Abhd5	3.177E-15	Hexa	1.393E-32
Krt15	7.149E-131	Nrep	6.447E-93	H13	1.325E-72	Pxn	1.012E-14	Bcr	3.897E-10	Mpp2	4.031E-08	L1cam	1.036E-07	Jdp2	3.196E-03	Cd163l1	1.508E-14	Sh2d3c	3.935E-15	Cd83	2.111E-32
Rpl18	2.681E-134	Col5a3	3.466E-91	Snhg12	2.993E-72	Ly6e	9.847E-15	Plekho1	4.147E-10	Rcan2	4.265E-08	Cadm3	1.074E-07	Pstpip1	3.277E-03	Tmem189	1.935E-14	Pik3ap1	4.066E-15	Cd274	2.953E-32
Eif5a	1.426E-133	Mmp23	1.603E-90	Itm2a	5.182E-72	Mcam	1.060E-14	Olfm1	4.918E-10	Lin7a	4.501E-08	Igsf11	1.362E-07	Slc31a2	3.305E-03	Gramd1a	2.233E-14	Cebpe	4.757E-15	Ctsa	2.780E-32
Avpi1	1.138E-129	Ndn	7.131E-91	Bsg	7.142E-72	Meox1	1.112E-14	Prkd2	5.213E-10	Tnfrsf1a	4.413E-08	Itga7	1.426E-07	Furin	3.347E-03	Cxcr4	2.990E-14	Slpi	4.629E-15	Plekho1	3.182E-32
Eif3h	2.302E-131	Enpp2	1.472E-90	Pdia6	1.906E-71	Rhob	1.398E-14	Gnas	6.028E-10	Zeb2	4.579E-08	Tsc22d4	1.602E-07	Csrnp1	3.520E-03	Sipa1l1	3.174E-14	Chil3	5.617E-15	Soat1	7.404E-33
Rpl23	6.921E-132	Fgf7	4.507E-89	Pfkp	1.402E-71	Ctla2a	1.433E-14	Lyve1	6.295E-10	Slc11a1	6.335E-08	Frmd3	1.619E-07	C430002N11Rik	3.641E-03	Clcn3	3.589E-14	Cklf	6.629E-15	Tax1bp1	3.332E-32
Ubl5	1.197E-131	Masp1	7.439E-88	Srp19	1.186E-70	C130074G19Rik	1.585E-14	Sptan1	6.404E-10	Nexn	6.524E-08	Sostdc1	1.781E-07	Epb41l2	3.647E-03	Gcnt1	3.731E-14	Gadd45a	7.086E-15	Bcl2a1a	4.740E-32
Rpl41	2.718E-130	Gpx7	2.747E-87	Wwp2	1.158E-69	Depp1	1.658E-14	Npr1	6.756E-10	Il6st	6.618E-08	Hs2st1	1.893E-07	Ldha	3.737E-03	Rasal3	3.809E-14	Retnlg	7.625E-15	Anxa2	5.524E-32
Dynll1	1.149E-128	Robo2	1.170E-86	Insig1	4.308E-69	Chd7	1.614E-14	Erg	9.918E-10	Lrrc32	8.189E-08	Nrcam	2.096E-07	Fam110c	3.789E-03	Abcb1b	4.103E-14	Tkt	9.273E-15	Cxcl2	6.589E-32
Gm28439	2.044E-130	Pdgfrl	6.669E-87	Paip2	8.400E-70	Uaca	2.339E-14	Stmn2	1.028E-09	Loxl2	8.840E-08	Epb41l3	2.748E-07	Esyt2	3.952E-03	Rhog	4.338E-14	Glipr1	9.524E-15	Ctsh	7.052E-32
Net1	1.168E-128	Thbs3	2.968E-87	Cct6a	7.429E-70	Myct1	2.893E-14	Ccl21a	1.041E-09	Wtip	1.028E-07	Gng2	2.782E-07	Il4	4.198E-03	Cela1	4.809E-14	Ifitm6	1.016E-14	Irf5	9.445E-32
Oxct1	3.756E-128	Cpxm1	3.524E-84	Fgfr1	6.984E-70	Cnn3	3.000E-14	Tns1	1.041E-09	Sdc1	1.245E-07	Ttyh1	3.042E-07	Il1rl1	4.422E-03	Grk2	5.334E-14	Ero1l	9.517E-15	Mxi1	1.218E-31
Uqcrc1	2.944E-127	Entpd2	9.640E-84	Srsf7	1.513E-69	Sox17	3.934E-14	Shank3	1.201E-09	Tspan12	1.316E-07	Celf2	3.002E-07	Fam129b	4.913E-03	Camk4	5.862E-14	Cd177	1.247E-14	Gm49376	1.333E-31
Hr	3.230E-126	Adgra2	7.167E-84	Tmed10	2.672E-69	Lrrfip1	3.817E-14	Crip2	1.214E-09	Sncg	1.411E-07	Ets1	3.170E-07	Itk	5.048E-03	Tmem156	6.566E-14	Mirt2	1.516E-14	Fxyd5	1.220E-31
Uqcc2	2.243E-127	Igf1	2.005E-83	Rcn3	3.203E-69	Dock9	4.442E-14	Plvap	1.251E-09	Filip1l	1.495E-07	Mras	3.348E-07	Tiam1	5.300E-03	Avil	7.541E-14	Cd52	2.092E-14	Actr3	9.833E-32
Rpl7	8.685E-128	Ltbp1	9.168E-84	Eny2	3.370E-69	Jam2	4.473E-14	Ppp1r2	1.293E-09	Rasd1	1.579E-07	Pou3f1	3.394E-07	Vegfa	5.572E-03	Hcls1	7.517E-14	Def6	2.875E-14	Iqgap1	1.034E-31
Sytl1	6.932E-125	Nfic	1.429E-84	Rpn2	9.116E-69	Sqstm1	4.314E-14	Emcn	1.549E-09	Itga1	1.626E-07	Acyp2	3.440E-07	Malt1	5.688E-03	Rnf157	7.712E-14	Hsd11b1	3.642E-14	Fcgr2b	1.548E-31
Ndufs6	6.142E-126	Cyth3	4.494E-84	Gnl3	9.965E-69	Pdgfb	4.567E-14	Ccdc88c	2.247E-09	Ndrg2	1.687E-07	Snx16	3.808E-07	Srp19	5.772E-03	Itgae	8.555E-14	Lyst	4.265E-14	Rab8b	1.855E-31
Ppia	6.395E-126	Rbfox2	2.468E-84	Ckap4	4.100E-68	Gm20594	5.368E-14	Tulp4	2.417E-09	Dtx3	2.173E-07	Arnt2	4.246E-07	Serpinb1c	6.003E-03	Bin2	1.124E-13	Arg2	4.736E-14	Nckap1l	2.751E-31
Lad1	7.898E-121	Tuba1a	3.101E-84	Sgms2	8.240E-68	Lamc1	5.500E-14	Lama4	2.420E-09	Il6	2.211E-07	Bach1	4.464E-07	Eaf1	6.050E-03	Cd79b	1.171E-13	Nlrp3	4.788E-14	Ifnar2	2.150E-31
Bnipl	1.196E-120	Rhoj	2.336E-83	Prdx4	8.425E-68	Cd34	5.490E-14	Fabp4	2.644E-09	Map1b	2.300E-07	Ybx1	6.316E-07	Tm9sf3	6.112E-03	Phldb3	1.224E-13	Ldha	4.338E-14	Hpgds	3.097E-31
Mrps14	7.986E-123	Ly6a	2.167E-82	Zbtb20	1.378E-67	Bach1	7.597E-14	Prcp	2.707E-09	Myof	2.299E-07	Tspan17	8.032E-07	Cd200r3	6.386E-03	Dbf4	1.263E-13	Fpr1	6.717E-14	Txnrd1	7.336E-31
Klf5	7.289E-121	Npdc1	9.609E-83	Rabac1	4.238E-68	Cldn5	8.303E-14	Tspan13	3.153E-09	Rarres2	2.289E-07	Nr2f1	8.265E-07	Smad7	6.610E-03	Cyfip2	1.376E-13	Syne1	1.289E-13	Litaf	1.076E-30
Dgcr6	4.577E-120	Zcchc24	7.780E-82	Eif1b	1.180E-67	Cd200	1.081E-13	Fli1	3.263E-09	Pear1	2.476E-07	Gfra3	1.032E-06	Pde4d	6.736E-03	Sh2d2a	1.741E-13	Mxd1	1.274E-13	Mdfic	1.410E-30
