# Supplementary material for: Inflammation-mediated fibroblast activation and immune dysregulation in collagen VII-deficient skin
Source: Front Immunol. 2023 Sep 20;14:1211505. doi: 10.3389/fimmu.2023.1211505 (PMC10557493; doi:10.3389/fimmu.2023.1211505)
Supplement: Supplementary file 1 [file DataSheet_1.zip › Data file S2.csv]

0: KRT genes	p-value 0: KRT	logfold 0: KRT	1: FB genes	p-value 1: FB	logfold 1: FB	2: CHFB genes	p-value 2: CHFB	logfold 2: CHFB	3: VEC genes	p-value 3: VEC	logfold 3: VEC	4: LEC genes	p-value 4: LEC	logfold 4: LEC	5: PVC genes	p-value 5: PVC	logfold 5: PVC	6: SCH genes	p-value 6: SCH	logfold 6: SCH	7: MC genes	p-value 7: MC	logfold 7: MC	8: LYM genes	p-value 8: LYM	logfold 8: LYM	9: NEU genes	p-value 9: NEU	logfold 9: NEU	10: APC genes	p-value 10: APC	logfold 10: APC
S100a6	6.30E-29	24.84495926	Gm20186	3.41E-71	8.567949295	Ftl1	5.90E-37	19.49175262	Malat1	2.40E-09	100.772728	Fth1	1.53E-13	259.0023804	Mif	1.04E-14	15.39776897	CT010467.1	9.82E-07	-0.804887831	Hpcal1	1.26E-06	31.04471207	Aldoa	6.80E-19	7.598420143	Hilpda	1.55E-15	19.63973236	Aldoa	1.32E-32	16.78180695
Slc25a5	1.18E-24	3.000710964	Lgals3	4.85E-57	6.161426067	Col7a1	4.39E-33	3.557669878	Aldoa	8.20E-07	7.571801662	Aldoa	4.24E-09	11.45056915	Gm20186	2.17E-11	6.921380997	Egfl8	5.37E-06	-1.53087616	Penk	9.07E-06	32.67493057	Gm20186	6.96E-15	5.797350407	Hcar2	4.08E-15	8.620915413	Pgk1	1.03E-31	10.95395374
Aldoa	4.81E-23	4.247620106	Gm29408	1.24E-53	5.265394211	Cebpb	2.06E-27	7.578268051	Depp1	1.48E-06	20.47750282	Pgf	1.63E-08	10.83941269	Ldha	2.84E-11	9.110173225	Itga6	5.37E-06	-1.687588692	Dynlrb1	0.000198652	30.21598053	Malat1	7.45E-13	29.41938972	Cxcl2	4.20E-15	224.5228882	Mif	2.24E-30	11.84288692
Actb	6.05E-22	16.55768967	Gm45551	9.86E-49	5.579945564	Hmox1	4.40E-27	11.5505743	Eif4ebp1	1.64E-06	4.535962582	Olfm1	2.25E-08	8.979505539	Aldoa	5.49E-11	10.80771542	Lgals3	4.45E-05	2.364132404	Neat1	0.000329918	4.342115402	Eno1	2.85E-12	3.873506546	Ccl3	1.43E-12	56.53367996	Pkm	5.61E-28	12.41738224
Myl12a	1.46E-20	2.579964876	Sod2	7.92E-45	4.492444515	Ndrg1	2.10E-26	5.718199253	Pkm	1.68E-05	7.308370113	Mif	2.22E-07	7.755798817	Pkm	8.89E-11	9.291522026	AY036118	0.000165815	-0.600521743	Dap	0.000515527	30.08873367	Mif	5.98E-10	4.256398678	Ftl1	4.18E-12	47.30739594	Tpi1	1.14E-24	8.69666481
Pkm	4.88E-19	3.455786705	Gm48942	1.41E-44	6.312404633	Mt2	3.23E-23	28.36565018	Gpi1	2.53E-05	3.23842597	Cd63	7.16E-06	8.908612251	Eno1	1.34E-09	4.836314678	Col1a2	0.000227771	-1.590041876	Eno1	0.000569855	30.34909439	1810026B05Rik	6.58E-10	2.255432129	Fth1	5.26E-11	192.7780304	Gabarap	6.90E-24	7.646318913
Ldha	1.44E-17	3.255232573	Rps19	1.36E-41	6.419075966	Fth1	7.09E-23	99.56723022	Mif	2.67E-05	8.624725342	Atp6v0b	1.13E-05	4.119774818	Pgk1	3.12E-09	5.203121662	Id2	0.00033029	-2.006258249	Hist1h1c	0.002656541	30.61403656	Emb	8.23E-10	2.496044636	Ier3	1.35E-10	13.70094395	Pgam1	1.48E-23	5.620264053
Pgk1	2.89E-17	2.945367575	Neat1	9.79E-41	2.369325399	Mt1	1.42E-22	50.04847717	Tpi1	5.90E-05	5.598552704	Tns1	1.15E-05	3.094067574	Fth1	3.27E-09	30.44877434	Mir6236	0.000701807	-0.584787309	Dnajc1	0.002656541	30.28206635	Ldha	1.01E-09	4.650474072	Mif	4.24E-10	5.486369133	Ldha	1.48E-23	9.803322792
Rps29	2.98E-17	3.502204418	Olfr1033	1.02E-38	6.288377762	Ier3	2.14E-20	27.0247345	Eno1	1.37E-04	3.506984234	Tpi1	1.64E-05	5.570945263	Tpi1	5.66E-08	5.680707932	Col14a1	0.000913456	-2.170159817	Sec61b	0.003857484	4.560804367	Tpi1	1.44E-09	3.998781443	Hmox1	4.97E-09	7.045043945	Eno1	6.36E-22	5.48550272
Krt17	8.61E-17	29.10915756	Pdpn	4.06E-36	5.884905815	Hspa1b	2.86E-19	6.160588741	Adm	1.82E-04	4.417368412	Depp1	5.30E-05	8.972893715	Ero1l	7.69E-08	8.49557972	Apod	0.000913456	3.581496477	Gnb4	0.008011315	30.10878181	Itm2c	1.44E-09	3.010856867	Gadd45b	8.28E-07	8.810469627	Malat1	9.54E-19	104.5142288
Actg1	2.22E-16	15.11777592	Rpl37	1.48E-33	2.504600286	Gm20481	3.62E-16	4.284512997	Ldha	2.02E-04	4.900385857	Sqstm1	6.49E-05	7.811724663	Gm47283	8.46E-08	4.358690739	Sema3b	0.001565235	-1.255334854	Cyp11a1	0.010018744	-2.707396746	Ndfip1	2.61E-09	2.257830143	Basp1	3.91E-06	4.588324547	Mt1	1.12E-18	23.79465485
S100a14	2.90E-15	5.25246954	Malat1	1.47E-30	56.78174591	Sod2	3.18E-15	7.940907478	Gm20186	4.47E-04	5.523818493	Neat1	1.71E-04	2.588532686	Ftl1	1.07E-07	10.10053921	H2-D1	0.001836645	1.865082383	AW011738	0.010337366	30.11009216	Neurl3	8.73E-09	2.536699295	Ptgs2	5.80E-06	9.425749779	Ier3	1.43E-18	19.31386757
Eif2s3y	7.43E-15	28.15871429	Mif	2.28E-30	4.886819839	Adm	6.83E-15	5.203037262	Gm37376	5.95E-04	19.12946701	Hmox1	1.75E-04	6.86714077	Pgam1	1.30E-07	4.697751522	Ndufs8	0.002414033	-2.249004364	Ramp3	0.010358495	30.05750465	Ramp3	1.07E-08	3.259140491	Ccrl2	6.32E-06	6.683251858	Srgn	4.33E-18	13.53645992
Arf1	1.11E-14	1.086394668	Gm47283	7.34E-30	2.736901045	Esd	9.51E-15	5.562032223	Pgf	8.72E-04	7.051778316	Ugcg	4.84E-04	3.34091258	Hilpda	4.84E-07	4.887913227	Cadm1	0.002981239	-1.980143905	Vamp4	0.012183243	29.27394676	Gpi1	1.77E-08	2.634142399	Col7a1	9.36E-06	6.551910877	Nfkbia	4.07E-16	14.28080845
Smox	1.28E-14	2.999426603	Twist2	3.30E-29	2.615654945	Pnrc1	5.66E-14	3.024353027	Morf4l1	1.02E-02	2.752120256	Malat1	4.95E-04	84.94820404	Mt1	1.15E-06	8.662185669	Gm20186	0.002981239	4.598829746	Eef2	0.013943706	-2.225926399	Rgs1	3.62E-08	5.922394276	Tpi1	1.14E-05	4.100957394	Higd1a	6.52E-16	4.757822514
Tmsb10	2.67E-14	2.726315498	Cebpb	3.28E-26	2.383018255	Slc7a2	9.15E-14	3.857862711	Cd82	1.02E-02	5.025102139	Mpp6	5.52E-04	6.537049294	Malat1	1.23E-06	115.7325745	Mif	0.002981239	2.067574263	Cpa3	0.013943706	-2.558059931	Tnfrsf9	6.81E-08	4.019161224	Il1rn	2.41E-05	6.308182716	Gm45551	1.55E-15	6.015767574
Neat1	4.30E-14	2.138472319	Fth1	2.49E-24	43.83867645	Bhlhe40	4.04E-13	2.493118763	Pgk1	1.02E-02	3.605021	Lgmn	5.76E-04	3.995632648	Gm45551	5.15E-06	3.408249855	Fam162a	0.002990577	2.6878829	Osbpl6	0.013943706	30.02090836	Srgn	1.20E-07	6.646577835	Il1b	3.26E-05	8.844213486	Mt2	5.61E-15	12.47107315
Slc3a2	5.15E-14	1.406088114	Slc3a2	5.42E-24	1.928175449	Bax	5.49E-13	2.508073092	Col7a1	1.02E-02	4.144223213	Ldha	5.96E-04	6.407969952	Col7a1	5.15E-06	4.888473988	Ldha	0.002990577	1.603715658	Cdk2ap2	0.013943706	29.41476631	Myl12a	3.21E-07	3.819248199	Smox	4.81E-05	3.110172272	Gadd45b	2.38E-14	11.7061224
Krt16	7.08E-14	12.57920361	Ccl2	1.44E-22	11.10621071	Junb	3.61E-11	4.119066715	Ero1l	1.06E-02	4.747701645	Ftl1	6.74E-04	36.56710434	Esd	6.63E-06	4.640991688	Cst3	0.005106383	1.175024271	Canx	0.016511459	29.47781181	Fxyd5	1.15E-06	2.810718775	Cstb	5.64E-05	4.587798119	Clec2d	4.15E-14	3.858963966
Eno1	9.06E-14	1.747833848	Tnfaip2	2.64E-22	2.818076372	Nbl1	8.37E-11	2.655959845	Higd1a	1.09E-02	3.083128214	Cebpb	7.52E-04	3.650186539	Bsg	8.62E-06	5.726798534	Cnp	0.005106383	-1.259133816	Ghitm	0.016511459	29.51942825	Gpsm3	1.15E-06	2.309749842	Sqstm1	8.50E-05	3.646158695	Mmp14	5.92E-14	5.314344406
Pim1	1.15E-13	2.732797861	Cald1	2.68E-22	1.827509165	Klf9	3.49E-10	2.125020266	Bnip3	1.19E-02	5.481369972	Cpne2	9.61E-04	2.48820734	Pnrc1	1.06E-05	4.420860291	Nid1	0.006386897	-1.338509679	Eif1b	0.022332116	29.24177742	Ostf1	2.24E-06	2.872743368	Cxcl3	9.10E-05	12.9836092	Fth1	5.92E-14	382.4391785
Slc25a3	1.35E-13	2.162269354	Rpl37a	1.41E-20	6.831759453	Zfp36l1	4.18E-10	2.803629637	Fau	1.34E-02	2.456548214	Mgat4b	1.10E-03	2.347627878	Sod2	1.06E-05	5.984223843	Nfkbia	0.009041214	1.260786891	Arl6ip1	0.022332116	29.33135223	Fam107b	7.45E-06	1.84948194	Pfkp	1.07E-04	4.105443001	Gm37401	7.14E-14	2.916116238
Snhg3	1.60E-13	1.943799376	Mt1	6.00E-20	10.76924515	Gclm	4.20E-10	2.761927843	Cd63	1.76E-02	3.066895723	Esd	1.83E-03	3.569101334	Gpi1	1.22E-05	3.992070198	Nr2f1	0.012094434	-2.603876114	Col7a1	0.025574551	29.47425461	Pgk1	8.60E-06	3.204563856	Pim1	1.15E-04	4.136888027	Il1b	4.33E-13	21.86958122
Cfl1	1.80E-13	1.829423308	Ets2	2.39E-19	1.594611406	Rnf126	5.78E-10	2.02008152	Rps19	1.76E-02	8.157776833	Nupr1	1.83E-03	1.714889288	Higd1a	3.72E-05	4.177968025	mt-Nd2	0.012094434	-0.7541278	Ero1l	0.025574551	3.331801653	Cd53	1.12E-05	1.873015404	Upp1	1.68E-04	5.728063107	Gm20186	8.28E-13	5.829567432
Pgam1	2.00E-13	1.892646074	Pgk1	1.84E-18	3.455536604	Ddit4	1.19E-09	2.995632172	Pgam1	1.79E-02	2.407463789	S100a6	2.44E-03	7.549890518	Fam162a	3.72E-05	6.097257614	Cxcl2	0.012094434	2.180949688	B2m	0.026013833	29.35533524	Samsn1	1.86E-05	1.675644279	Esd	2.95E-04	3.162603617	Fam162a	2.82E-12	5.438053608
Bzw1	2.03E-13	1.334362745	Pim1	4.73E-18	1.541956902	Ifitm3	3.19E-09	6.171148777	Ninj1	1.86E-02	2.64249444	Gpi1	2.47E-03	2.741052628	Cyb5a	5.70E-05	2.84416461	Hilpda	0.013985149	3.841633081	Safb	0.0300709	28.98458672	Serpinb6b	1.86E-05	2.913645506	Card19	3.45E-04	2.985008478	Npc2	5.40E-12	6.576447487
Ybx3	4.35E-13	3.223699093	Gm20400	1.22E-17	3.968156099	Nr1d1	3.53E-09	2.695150137	Bsg	2.14E-02	3.748027563	Rpl39	2.82E-03	7.371494293	Ddit4	5.89E-05	2.763723612	Gm26992	0.014043588	-1.981111407	Ubxn1	0.033746452	29.24600792	Gm29408	2.64E-05	2.593000889	Aldoa	4.32E-04	5.834996223	Anxa2	6.77E-12	9.790991783
Sprr1b	5.13E-13	11.19809532	Klf9	9.24E-17	1.495029449	Vegfa	6.15E-09	2.663958788	Esd	2.95E-02	2.958623409	Hspa4l	3.66E-03	3.112692595	Rplp0	1.20E-04	8.162185669	Mcam	0.014558068	-1.445746779	Smndc1	0.033746452	29.33215714	Trbc2	2.76E-05	2.139956474	Ninj1	7.65E-04	2.744321346	Sod2	7.90E-12	10.01315403
Hist1h1c	5.45E-13	2.423643589	Col7a1	5.10E-16	1.898818493	Rpl37	7.32E-09	3.212593317	Neat1	3.66E-02	2.246426105	Scaf11	4.82E-03	2.395628929	Gm29408	1.21E-04	2.850165367	Lyz2	0.014672125	4.400633812	Nktr	0.038674128	29.1787262	Col7a1	3.18E-05	5.310975552	Ankrd33b	8.33E-04	2.973791122	Col7a1	9.64E-12	4.058080196
Eif2s2	6.45E-13	1.625308394	Sat1	6.32E-16	2.631206274	Psmd11	8.34E-09	1.926649094	Lgals3	4.54E-02	2.41387701	Atp6v1g1	5.47E-03	2.46689868	Mt2	2.15E-04	5.866527081	Nrep	0.015300237	-2.164760351	Arl1	0.038674128	29.09885597	Plin2	4.15E-05	2.14592433	Slpi	1.35E-03	7.628527641	Gm37376	5.35E-11	21.85005569
Arf6	6.65E-13	1.454571009	Eno1	8.33E-16	2.827461243	Bnip3l	1.14E-08	2.261209011	Setd5	5.11E-02	1.884877563	Lcn2	5.51E-03	5.191729069	Rpl18a	2.22E-04	2.656516075	Dbi	0.015300237	-0.816571653	Psmb4	0.042840343	29.04731941	Ptprc	5.29E-05	1.857045293	Clec4d	1.60E-03	2.785565138	Pnrc1	6.41E-11	3.761198759
Mapk6	9.38E-13	1.765515566	Mt2	1.01E-15	5.946473598	Nfkbia	2.28E-08	5.759520531	Ndrg1	7.44E-02	3.736633778	Eno1	6.86E-03	3.445884466	Rps20	3.28E-04	2.43000865	Pim1	0.0166212	2.039722443	Gm45522	0.050038516	29.13682556	Fth1	5.90E-05	45.18270874	Csta3	2.60E-03	4.459084511	Bsg	7.43E-11	4.235778332
Eif4ebp1	2.66E-12	2.367408276	Serpina3n	1.45E-15	3.482570887	Lcn2	9.01E-08	11.03633499	Rps28	8.25E-02	2.158849239	Pgk1	7.64E-03	4.136058807	P4ha2	4.31E-04	3.738684177	Gjc1	0.0166212	2.563733101	Tpm1	0.050554946	3.684752703	Smox	7.50E-05	2.400318384	Fam162a	2.62E-03	4.185869217	Ostf1	8.29E-11	3.749237537
Cldn4	3.88E-11	4.163023949	Plin2	2.29E-15	3.03032589	Clk1	1.14E-07	1.810148954	Bax	8.74E-02	1.884596944	Atp6v1b2	8.32E-03	2.732973337	Tmbim6	4.91E-04	2.202315092	Vegfa	0.01837331	3.158201694	Bnip3l	0.050554946	28.96996498	1810058I24Rik	7.50E-05	3.097702265	Ccl4	2.78E-03	24.29608727	Prelid1	9.05E-11	2.846141338
Elob	4.06E-11	1.552375674	Fau	1.26E-14	1.377935648	Pkm	1.27E-07	6.199249744	Adamts7	1.22E-01	2.913421869	Rnh1	9.56E-03	2.872219801	Ptges	6.72E-04	3.077373028	Bgn	0.018947647	2.179051399	Nceh1	0.050554946	29.23232841	Higd1a	9.63E-05	2.267548084	Nfkbia	2.97E-03	9.224936485	Tnfrsf9	1.14E-10	9.414498329
Atp5mpl	6.40E-11	1.15918386	Znrf1	4.51E-14	1.862199306	Efna1	1.62E-07	2.091156006	Gm29408	1.30E-01	2.052004814	Bsg	1.01E-02	4.577271938	Calcrl	6.76E-04	3.374590397	Fth1	0.020510371	0.85908699	Gm42418	0.073695549	4.20222044	Ctla2a	1.04E-04	8.690714836	Dusp1	3.21E-03	2.448912382	Gng5	1.23E-10	3.7800138
Gja1	9.69E-11	1.000210166	Ptges	6.90E-14	3.393708706	Gm20186	2.79E-07	5.468197346	Egln3	1.45E-01	3.49822855	Cd24a	1.20E-02	2.406238794	Cd47	7.60E-04	2.680053234	Sostdc1	0.021551689	-1.813400507	Fermt2	0.07388964	28.92645454	Arl6ip5	1.42E-04	2.339295864	S100a6	4.40E-03	5.231026173	Gpi1	2.64E-10	3.726387262
Eif1	9.75E-11	6.699545383	Ifitm1	1.38E-13	1.945337415	Malat1	3.07E-07	78.30568695	Fam162a	1.46E-01	2.854385376	Gabarap	1.39E-02	2.813761711	Bnip3l	8.76E-04	3.190754652	Pkm	0.022384574	1.747724414	Tmem167	0.083196208	28.9607811	Gm45551	2.29E-04	1.805684447	Junb	1.43E-02	4.917377949	Mrpl52	2.96E-10	2.944814682
Uqcrq	1.04E-10	2.00673914	Srsf11	3.70E-13	1.015726686	Rsrp1	3.74E-07	1.574139476	Arhgdia	1.46E-01	1.61765945	Vegfa	1.55E-02	4.240597248	Bax	1.14E-03	2.346280575	Sod2	0.02313019	1.537235856	Kdelr1	0.089505982	29.11659813	Clk1	2.84E-04	1.560425162	Malat1	1.59E-02	16.43629837	Ero1l	3.70E-10	9.816293716
Ube2d3	1.14E-10	2.19927001	Rps10	6.77E-13	1.555368543	Gadd45b	4.38E-07	6.298392296	Pfkp	1.58E-01	2.149506569	Rps4x	1.63E-02	6.346786022	Rps19	1.65E-03	6.257277966	Tln2	0.024602832	-2.056072474	Chchd3	0.089505982	28.86029053	Rabac1	2.84E-04	1.701993108	Nlrp3	1.74E-02	3.935519934	Ifitm2	3.70E-10	5.785962582
Rpl22l1	1.16E-10	1.449409604	Pgam1	7.39E-13	2.652140856	Rps19	4.62E-07	7.308458328	Rpl37	1.78E-01	2.323321819	Morf4l1	1.70E-02	3.060023546	Rpl38	1.85E-03	2.792703629	Col7a1	0.025288174	3.008144855	Cnnm2	0.089505982	29.32948112	Cd3d	2.95E-04	1.212325335	Ifrd1	2.38E-02	3.838031054	Traf1	4.66E-10	4.090945721
Eif3c	1.85E-10	1.3810637	Tpm1	2.49E-12	1.907353997	Tgif1	6.53E-07	2.085996151	Pfkfb3	1.90E-01	1.928718209	Eif4ebp1	1.73E-02	3.269096851	Sf3b1	2.27E-03	1.612474322	Gm45551	0.027513974	2.59019351	Gm20186	0.089505982	3.43871212	Ypel3	3.00E-04	2.36100626	Pla2g7	2.39E-02	4.802021503	Mxi1	9.83E-10	3.362254143
Ier3	2.37E-10	6.886190891	Rps26	2.73E-12	2.735920906	Scpep1	1.03E-06	1.48766768	Rps26	2.20E-01	2.370956898	H2-K1	1.98E-02	2.73192811	Cd63	2.28E-03	3.700164557	Lgals1	0.028139119	-0.901493251	Gapdh	0.091055987	29.01667786	Furin	3.99E-04	1.894111276	Rab20	3.32E-02	1.730143785	Jak2	1.02E-09	3.716072798
Gm20186	2.72E-10	2.54185462	Map4k4	9.90E-12	1.214581847	Ptges	1.25E-06	4.502531528	Rassf4	2.50E-01	3.696307182	Naca	2.12E-02	4.187703133	Lgals3	2.28E-03	3.795340061	Cxcl1	0.029378284	2.045327663	Akap12	0.094188808	3.71575141	S100a10	4.11E-04	4.161524296	Bnip3	3.64E-02	3.281755209	Npepps	2.02E-09	3.045173645
Manf	3.11E-10	2.072333336	Rpl18a	1.22E-11	1.760478616	Sap30	1.36E-06	2.594218254	Fth1	2.61E-01	32.23447037	H3f3a	2.22E-02	2.742094278	Gm48942	2.81E-03	2.291240692	Il1b	0.029824975	28.62414932	Trappc4	0.094188808	28.73921013	Prrc2c	6.63E-04	1.523364186	Emilin2	3.74E-02	2.633215666	Rbpj	3.30E-09	2.808450222
Rpl37	6.17E-10	3.789941788	Il1rl1	1.37E-11	7.81942606	Neat1	1.39E-06	2.400485516	Vegfa	2.84E-01	2.429676533	Eif2b2	2.40E-02	2.84792757	Cope	2.84E-03	2.214795828	Chfr	0.031417356	-4.295230865	Trim26	0.094866987	28.76363754	Traf1	9.95E-04	1.468056321	Gm20186	4.77E-02	3.989700317	Gm48942	4.25E-09	7.015301228
Gm42418	7.58E-10	2.182415247	Pnrc1	1.48E-11	1.259169102	Fau	1.43E-06	1.922949791	Hilpda	2.88E-01	4.285202026	Arhgap29	2.52E-02	2.612292051	Morf4l1	2.87E-03	2.190824032	Serpina3n	0.031417356	3.723953247	Lat	0.094866987	28.94297028	Snrnp48	1.05E-03	2.043886185	Ero1l	5.12E-02	4.210917473	Map4k4	4.25E-09	4.014289856
Gm45551	7.73E-10	2.431031942	Rpl35a	2.55E-11	3.28369379	Hspa1a	1.54E-06	2.210832357	P4ha2	2.88E-01	3.371245623	Rps20	2.61E-02	2.902359247	Rps29	3.01E-03	1.974312901	Plin2	0.031417356	2.717843056	Samsn1	0.096348372	-1.900365114	Mbd2	1.46E-03	1.984263897	Cd274	5.94E-02	3.817807436	Il1rn	5.06E-09	6.618671417
Emd	7.73E-10	1.183379412	Rpl23	4.58E-11	5.965212822	Npepps	2.17E-06	1.5392977	Trib3	3.05E-01	2.895345449	Pgam1	2.72E-02	3.419282436	Tmed9	3.13E-03	1.994610906	Ero1l	0.031417356	3.02290678	Lman1	0.096348372	29.00041962	Sdf4	1.49E-03	2.293280363	Gm20400	6.76E-02	2.362049341	Gm49376	5.52E-09	5.172432423
Hist1h2bc	9.86E-10	2.025675774	Slc39a14	1.02E-10	1.866772175	Sqstm1	2.28E-06	3.123455763	H2-K1	3.31E-01	2.680475712	Hexa	2.76E-02	3.418303013	Loxl2	3.28E-03	2.889430523	Plekha4	0.031417356	-1.20811379	Mat2b	0.096348372	28.9079628	Ero1l	2.07E-03	3.309106588	Tnfaip3	6.94E-02	3.301907778	Nfil3	7.23E-09	2.725199699
Fkbp1a	1.17E-09	1.029097319	Hmox1	1.18E-10	2.881097317	Txn1	2.33E-06	3.318819523	Lcn2	3.75E-01	8.335795403	Atp6v0c	2.83E-02	2.975717545	Neat1	3.49E-03	2.001168489	Nr2f2	0.031417356	-1.672430277	Reps1	0.096348372	28.93815422	Anxa2	2.15E-03	1.780292511	Plgrkt	9.21E-02	2.096198797	Pfkfb3	7.58E-09	5.164365768
Nfkbia	3.01E-09	4.270820141	Ftl1	1.20E-10	9.268283844	Eno1	2.77E-06	3.271379232	Rpl39	3.75E-01	6.039054871	Retreg1	3.02E-02	5.892245293	Rps3	3.79E-03	5.96833086	Gamt	0.034682446	-1.661925793	Nudt21	0.103347035	28.66051292	Mpp6	2.24E-03	2.315615654	Rnh1	9.84E-02	1.927808285	Grina	8.60E-09	3.250922203
Gm37401	3.01E-09	1.303447127	Hilpda	1.21E-10	3.278613806	Ddit3	3.18E-06	1.857891798	1810026B05Rik	3.79E-01	1.43701911	Eef1a1	3.66E-02	12.90728283	Rbm39	4.72E-03	1.99235189	Pdcd4	0.037155813	-2.558036089	Gramd1a	0.103347035	28.69711685	Klrb1b	2.86E-03	2.598707438	Il1f9	1.19E-01	3.819747925	Znrf1	9.31E-09	3.587590694
Ywhae	3.01E-09	1.164804697	Cyp26b1	1.73E-10	1.213834167	Eif4ebp1	3.98E-06	2.422101259	Rpsa	3.83E-01	2.154987097	Ppfibp1	3.69E-02	1.8582232	Ostf1	4.72E-03	2.982249737	Mal	0.0382318	-1.22108829	Yipf4	0.107620461	29.09908104	Ets1	2.96E-03	1.642798901	Pnrc1	1.26E-01	2.235727549	Ddit4	9.31E-09	4.361605167
Gng5	4.42E-09	1.559267879	Eif6	1.91E-10	1.277090073	Slc3a2	4.03E-06	2.381136179	Mdm4	3.92E-01	2.74315238	Rpl37	3.98E-02	2.43605423	Rps21	4.95E-03	4.706730366	Procr	0.039631238	4.004161358	Ecm1	0.109884824	28.90719032	Trf	3.36E-03	2.711267471	Ppp1r15a	1.36E-01	1.87008059	Atp6v1g1	1.08E-08	2.400264978
Ndufa4	6.70E-09	2.989302397	Gng12	2.01E-10	1.128406048	Atp6v0b	4.55E-06	1.307014227	Nos2	4.02E-01	4.284051895	Arhgap17	4.34E-02	1.879794598	Eif1	5.72E-03	5.107964039	Ptgs2	0.039741011	4.334290504	Dhrs3	0.109884824	29.09333992	Tut4	3.41E-03	1.329702735	Clec4e	1.61E-01	3.167565823	Esd	1.28E-08	4.451916695
Nars	6.78E-09	1.276275516	Ldha	3.30E-10	3.815570354	Pim3	4.79E-06	2.091114998	Ppme1	4.25E-01	1.700496316	Rps29	4.39E-02	2.511687279	Rpsa	5.72E-03	2.632780313	Gatm	0.041060608	-1.036974907	Wdr1	0.109884824	28.79510689	Mier1	3.45E-03	1.742164016	Srgn	1.67E-01	8.883730888	Cstb	1.46E-08	5.792604446
Cct8	7.46E-09	1.019642591	Rbm39	3.85E-10	1.084506035	Tpi1	6.27E-06	3.649242878	Spcs2	4.64E-01	1.407694817	Reln	4.40E-02	2.448726892	Mllt10	5.93E-03	3.319778442	Gask1b	0.041451179	-2.527556896	Hbp1	0.121615793	28.85800552	Ifngr1	6.12E-03	1.717471242	Bsg	1.68E-01	1.875295877	Hilpda	1.46E-08	10.4574728
Msn	8.29E-09	1.649239779	Esd	4.93E-10	3.141899824	Gng12	7.06E-06	1.37504077	Rpl23	5.30E-01	7.02581358	Pim1	4.78E-02	1.713269114	H2-K1	6.48E-03	2.911146164	Cxcl3	0.043152654	4.196585178	Cd68	0.122070775	28.73687553	Gm37376	6.50E-03	4.90256691	Osm	1.86E-01	2.111599684	Ppp2r3c	3.18E-08	4.924673557
Atp6v0c	8.54E-09	1.699386835	Rps28	8.36E-10	1.267872214	Tmbim6	7.22E-06	1.719489217	Rpl18a	5.84E-01	2.603383064	Arrdc4	5.02E-02	3.71754384	1810026B05Rik	7.05E-03	2.019787788	Mbp	0.043152654	-1.414424419	Dnajb9	0.124391966	3.643103123	Spry2	6.50E-03	2.255189657	Slc3a2	1.91E-01	2.250755548	Gm29408	3.18E-08	4.768200874
Rpl38	8.64E-09	3.02747488	Birc3	1.10E-09	1.845289588	Mif	7.62E-06	6.098114967	Itgb3	6.38E-01	2.110577583	Eif1	5.79E-02	6.004649162	Ier3	7.60E-03	7.091607571	Ifitm3	0.045743867	1.213472009	Sdf2l1	0.130805309	29.32076645	Pnrc1	7.21E-03	1.181443214	Higd1a	1.97E-01	2.078899145	Actg1	4.54E-08	17.25704956
Prelid1	1.12E-08	1.317968369	Ppp4r2	1.16E-09	1.351748228	Serpine2	1.16E-05	3.322551012	Cope	6.88E-01	1.561943769	Mtdh	6.47E-02	2.079061031	Bri3	9.16E-03	2.443761826	Iqgap1	0.045743867	1.713363528	Lamp1	0.132755029	28.63542747	Lgals3	7.81E-03	2.482147455	Neat1	2.02E-01	2.375324011	Slfn2	4.82E-08	2.163609266
S100a16	1.53E-08	1.784836531	Nrp2	1.51E-09	1.562624574	Irak3	1.24E-05	3.704374075	Snrnp48	6.88E-01	1.683607697	Rps26	6.50E-02	3.387967587	Rps5	9.18E-03	8.119251251	Insig2	0.045743867	2.784967422	Nt5c	0.139345878	28.46541977	Gng2	8.23E-03	1.563546419	Tgif1	2.26E-01	1.719928741	Ctss	6.78E-08	5.065281391
Rps28	1.53E-08	2.610940218	Rpl7	1.54E-09	0.92130053	Gm47283	1.34E-05	2.727698326	Rpl38	7.12E-01	1.772619843	Tbx1	6.63E-02	2.150680304	Ifitm1	9.48E-03	4.989821911	Lgi1	0.045743867	-3.091528177	Ywhah	0.141688151	28.61898041	Rab4a	8.23E-03	1.315072298	Fbxl5	2.75E-01	1.709593654	Anxa5	7.66E-08	4.375822544
Ppp1cb	1.53E-08	0.990570903	Slc16a3	1.54E-09	3.912585258	Tpd52l2	1.88E-05	1.046956182	Klf10	7.26E-01	1.676688194	Rpl18a	7.19E-02	2.727486134	Gm37376	9.96E-03	25.12142372	Nid2	0.045743867	-3.180583	Mdm4	0.141688151	28.54427528	Ubb	1.03E-02	1.934299231	Eif4ebp1	3.21E-01	2.145649672	Ms4a6d	1.22E-07	4.641895771
Actn1	1.53E-08	1.256808758	Ifitm3	1.74E-09	6.215043068	Usp3	2.20E-05	1.979513884	Rpl37a	7.47E-01	5.721144199	Rpl21	8.47E-02	2.454757214	Ddit3	1.01E-02	4.150237083	Il1a	0.045743867	28.06223297	Polr2j	0.141688151	28.71174049	Trbc1	1.10E-02	1.484667659	Acod1	3.91E-01	3.295936108	Smox	1.35E-07	3.790330648
Fdps	1.54E-08	1.750612855	Rps20	2.83E-09	1.573932528	Rps2	2.67E-05	9.772237778	Avpi1	8.83E-01	1.746029377	Atp2b1	8.47E-02	2.806974649	Npepps	1.03E-02	2.568072557	Cadm4	0.049476527	-0.927585125	Gja1	0.141688151	29.28577614	Pkm	1.19E-02	3.774601698	Slc31a2	3.97E-01	2.161286592	Bnip3	1.35E-07	5.787849903
Capg	2.00E-08	1.986435413	Slc43a3	3.65E-09	2.962956905	Rpl37a	3.59E-05	6.820447445	Zfp638	9.30E-01	1.408196926	Ndrg1	8.56E-02	2.39594388	Slc3a2	1.07E-02	2.991508961	Ctsk	0.052546369	4.679008007	Ccnl2	0.141688151	28.66405487	Tmsb10	1.19E-02	4.598002434	Tmem189	4.32E-01	1.770721793	Sugt1	2.16E-07	2.324495792
Rpl41	2.00E-08	19.9262352	Ero1l	4.10E-09	3.520707369	Aldoa	3.74E-05	4.376353264	Plin2	9.30E-01	1.99298048	Kcmf1	9.62E-02	1.934401989	Rps2	1.13E-02	9.068037033	Col4a2	0.054901748	0.945256531	Arpc1b	0.149469215	2.88307786	Auh	1.21E-02	2.209429502	Csf3r	4.94E-01	2.311500072	Cxcl3	2.37E-07	15.02578259
Rpl7	2.02E-08	1.915388584	Ier3	4.80E-09	4.638670444	Rassf1	4.82E-05	1.461650968	Eef1a1	9.84E-01	10.95269871	Gadd45b	9.70E-02	6.832470894	Edf1	1.20E-02	2.417137146	Ctsh	0.054901748	2.546260357	Tram1	0.151551095	28.97577667	Klrk1	1.30E-02	1.047125936	Slc15a3	5.01E-01	1.586436272	Socs3	2.65E-07	4.116919041
Cald1	2.37E-08	2.418324709	Rpl38	5.39E-09	1.764544725	Gm10501	5.02E-05	3.868041992	H1f0	9.88E-01	2.434393644	Akap13	1.02E-01	1.796923041	Eef1a1	1.22E-02	9.300356865	Mt2	0.056890034	1.560149431	Ypel3	0.151551095	28.3290863	Trdv4	1.30E-02	1.475094557	Bst1	5.40E-01	2.22922802	Myl12a	3.21E-07	3.036431074
Eif4a1	2.58E-08	1.865926027	Errfi1	5.77E-09	0.487318456	Tubb4b	5.54E-05	1.376583576	Rere	9.91E-01	1.345231771	Sh3gl3	1.03E-01	2.528736115	Atp6v1g1	1.22E-02	2.353337288	Ecm1	0.056890034	3.683014631	Slc6a8	0.164389952	28.52025986	Gm37401	1.70E-02	1.256733537	Cebpb	5.60E-01	2.921128511	Ncf4	4.86E-07	2.894271135
Rpl13a	2.73E-08	1.096422434	Pkm	1.07E-08	3.574088335	Jmjd6	6.53E-05	1.453917623	Hist1h1b	9.91E-01	1.494978189	Gm37376	1.09E-01	16.1997776	Rpl39	1.28E-02	6.149792194	Aatk	0.058377664	-1.176995158	Gm13453	0.164389952	28.86574554	Jak1	2.04E-02	1.372702003	Lilr4b	6.02E-01	1.437367082	Rnf19b	5.90E-07	3.683048248
Gm5865	3.46E-08	0.953615427	Aldoa	1.52E-08	3.160452127	Arhgap29	6.71E-05	1.724630713	Akap9	9.95E-01	1.526551604	Lmo2	1.16E-01	2.181377649	Pim3	1.36E-02	2.376350641	Map3k4	0.058377664	-1.700964689	Ube2b	0.164389952	28.94299698	Cxcr6	2.38E-02	2.212513924	Ifitm1	6.70E-01	5.194199085	Pla2g7	7.77E-07	4.318899632
Msmo1	4.29E-08	0.881343722	Rpl34	2.07E-08	2.892144918	Cdk2ap2	7.74E-05	2.307008982	2200002D01Rik	1.00E+00	1.55916822	Lpin2	1.18E-01	3.539505243	Bnip3	1.36E-02	29.13539124	Cebpb	0.061983015	1.08884716	Hdgf	0.164839419	28.70541382	Fermt2	2.38E-02	2.090800285	Tgm2	6.76E-01	3.391484976	Mcl1	9.26E-07	3.697636366
Tm4sf1	4.57E-08	2.312220335	Fosl1	2.43E-08	1.449375272	Gabarapl1	8.11E-05	1.336418033	Slc3a2	1.00E+00	1.769519329	Anxa5	1.19E-01	2.817491531	Plod1	1.47E-02	3.059759617	Palld	0.064208365	-26.49858284	H2-T23	0.165887818	28.53815842	Cd7	2.48E-02	3.472409964	Fcgr3	6.80E-01	1.495015383	Mrpl14	9.83E-07	2.544857025
Atp6v1g1	4.72E-08	1.201066732	Hspa9	2.76E-08	1.19297266	Slc48a1	8.56E-05	3.900100708	H2-D1	1.00E+00	1.909891963	1810026B05Rik	1.23E-01	1.941564202	Rbpj	1.48E-02	2.389390469	Haus8	0.064208365	-2.774425507	Cst7	0.170360866	28.67217827	S100a11	2.72E-02	1.305741906	Bcl2a1b	6.95E-01	3.442984581	Chmp4b	1.15E-06	1.996703148
Snrpd3	6.49E-08	0.978974164	Rpl36	3.03E-08	0.988308907	Vdac1	1.06E-04	1.373586059	Traf1	1.00E+00	2.680662632	Ube2i	1.25E-01	1.447629809	Eif4ebp1	1.52E-02	2.460865736	Col1a1	0.066938243	-1.047598004	Kcmf1	0.170360866	28.49230003	Riok1	3.00E-02	1.695838213	Lgals3	7.33E-01	6.799798489	Ubl5	1.29E-06	2.561882734
Ctsh	6.74E-08	1.66131258	Nfkbia	3.14E-08	1.746284366	Car9	1.12E-04	2.541843414	Plekha1	1.00E+00	2.082380056	Dtx1	1.30E-01	2.945178986	Prelid1	1.69E-02	2.523123741	Rpl41	0.066938243	0.499829918	Lamp2	0.170360866	28.3731308	Pgam1	3.16E-02	1.419888616	Ubc	7.44E-01	3.794486284	Plgrkt	1.62E-06	3.106901407
Chmp4b	7.45E-08	1.036132097	1110038B12Rik	3.58E-08	0.997796714	Gm20594	1.22E-04	1.231484175	Prelid1	1.00E+00	1.53760004	Rps3a1	1.30E-01	4.32117033	Slc16a3	1.69E-02	2.691563368	Mpz	0.068524077	-1.672478318	Myo1c	0.173834861	28.42968178	Akap13	3.18E-02	1.096176147	Bcl2a1a	7.82E-01	28.66544533	Bcl2a1a	2.14E-06	4.09005785
Higd1a	7.86E-08	1.712655663	Rps3	3.72E-08	4.767912865	Ankrd37	1.26E-04	2.330459595	Fndc3a	1.00E+00	1.689323783	Ndfip1	1.30E-01	1.696435571	Vegfa	1.75E-02	2.089709997	Cdkn1b	0.070069072	1.721018672	Ifitm2	0.173834861	3.212105036	Prelid2	3.40E-02	2.598137379	A930007I19Rik	7.82E-01	28.44769478	Ptgs2	2.14E-06	7.287908554
Mob4	9.87E-08	0.966195643	Nr1d1	4.02E-08	1.770187259	Mmp3	1.90E-04	62.9079628	Cdk2ap2	1.00E+00	2.496096849	Npepps	1.31E-01	2.109251022	Ndufa4l2	1.79E-02	4.73088932	Entpd2	0.073918429	-2.385617733	Gm13422	0.173834861	28.47479439	Rhog	3.82E-02	1.309284091	Ccl6	7.95E-01	5.314694405	Elob	2.30E-06	2.750356197
Cxcl16	9.91E-08	1.8565588	Rps29	4.12E-08	1.264929652	Dtnbp1	2.09E-04	1.61262393	Pdia6	1.00E+00	2.006958485	Ctsa	1.36E-01	3.518197536	Txnl1	1.84E-02	1.707612634	Aldoa	0.073918429	1.245463014	Ppp2r1a	0.173834861	28.81535339	Shisa5	4.04E-02	2.469944	Nfkbiz	8.11E-01	1.684558392	Bnip3l	3.16E-06	2.937073946
Cct2	1.19E-07	1.027901769	Riok3	4.49E-08	0.982745826	H2afj	2.14E-04	1.368190765	Rps29	1.00E+00	2.072441578	Rpl35	1.42E-01	2.724927902	H2-D1	1.91E-02	2.635021687	Pogz	0.073918429	-26.24880791	Gm26917	0.173834861	29.00231171	Fnbp1	4.78E-02	1.53952837	Morrbid	8.40E-01	2.011539936	Eif4ebp1	4.21E-06	2.868975878
March5	1.20E-07	1.23986423	Tnc	5.49E-08	2.205425978	Hsp90ab1	2.51E-04	7.968719959	Ppp1r11	1.00E+00	1.589344144	Fgl2	1.48E-01	2.125558376	Olfr1033	2.03E-02	2.936738729	Hbegf	0.075084099	-1.078811169	Eef1g	0.174821796	28.65912247	Prr13	4.94E-02	1.560326934	Gabarap	9.51E-01	1.389683008	Arhgdia	4.21E-06	1.940940976
Ube2m	1.22E-07	1.039331794	Eif4ebp1	7.74E-08	1.671607733	4921524J17Rik	2.51E-04	2.002729893	Mrpl52	1.00E+00	1.271495104	Ppia	1.48E-01	1.768799067	Ednrb	2.03E-02	3.925636053	Odc1	0.078006419	1.225379109	Rab11a	0.174821796	28.26741219	Hif1a	5.66E-02	2.109043837	Gm20406	1.00E+00	1.429300785	Fabp5	4.29E-06	8.123976707
Rpl36al	2.24E-07	1.446881175	Slit3	8.17E-08	0.847297609	Ndufa4l2	2.63E-04	2.809948444	Ndfip1	1.00E+00	0.728313386	Nfat5	1.48E-01	1.221692324	Pcm1	2.17E-02	2.614274502	Olfr1033	0.078006419	5.131079197	Appl1	0.175354511	28.50484657	Pde7a	5.78E-02	2.015002966	Capg	1.00E+00	1.827734947	Slc16a3	4.53E-06	2.246293545
Cd63	2.38E-07	2.000444889	Rps3a1	1.02E-07	3.817300797	Bnip3	3.65E-04	1.718396425	Eef1g	1.00E+00	1.336749792	Aprt	1.48E-01	1.85943377	Sqstm1	2.32E-02	2.166672707	Pam	0.085673427	1.545794487	mt-Cytb	0.177441631	-1.483066916	Nfil3	5.78E-02	1.447986722	Il15	1.00E+00	1.689697862	Ciao2b	5.71E-06	2.212768078
Cldnd1	2.50E-07	1.349521756	Gm37401	1.25E-07	0.952607095	Cd47	3.82E-04	1.602899909	Rpl41	1.00E+00	7.758376122	Serpina3n	1.49E-01	5.748417377	Rps4x	2.33E-02	5.17845726	Tnfaip2	0.086248695	3.692086697	Xiap	0.177818448	28.41658401	Camk4	5.84E-02	2.925733566	Asprv1	1.00E+00	3.425561905	Cope	7.31E-06	2.249994516
Arpc2	3.00E-07	0.944337189	Gm47922	1.41E-07	3.892469883	Clmp	3.90E-04	2.164999247	Anxa5	1.00E+00	1.568360448	Prelid1	1.62E-01	1.829035878	Ninj1	2.45E-02	3.21881032	Atf3	0.099108879	1.003189325	P4ha2	0.180411548	28.70561981	Cenpa	6.02E-02	2.003743887	Gm37376	1.00E+00	6.029168606	Samsn1	8.06E-06	3.606659412
Phlda1	3.25E-07	1.669616103	Fam162a	1.68E-07	3.221640587	Syf2	3.98E-04	1.188518763	Chmp4b	1.00E+00	1.150177121	Neo1	1.74E-01	2.096696377	Fau	2.51E-02	1.968183279	Ptn	0.099108879	-1.404778838	Jdp2	0.192454144	3.310337305	Gramd1a	6.03E-02	1.468559384	Traf1	1.00E+00	3.897552729	Cdkn1a	8.21E-06	5.037584782
Bnip3l	3.38E-07	2.013159513	Psmd11	1.98E-07	1.227766275	Taf15	4.04E-04	1.199630618	Imp3	1.00E+00	1.193463206	Lamp1	1.77E-01	1.908195257	Snx3	2.52E-02	1.781556845	Cd14	0.099108879	27.52182579	Srrm1	0.193458923	3.267277718	Vamp4	6.74E-02	2.207292557	Resf1	1.00E+00	0.962710321	Pim1	8.52E-06	2.787742853
Eef1g	4.70E-07	2.327573061	Arrdc3	2.61E-07	1.009924531	Hist1h1b	4.04E-04	1.010914803	Kbtbd11	1.00E+00	4.786948681	Sars	1.88E-01	1.967208385	Ankrd37	2.76E-02	4.595022678	Ndufa4l2	0.099108879	3.506573439	Syk	0.195452695	28.49645805	Nr3c1	6.85E-02	1.465924978	Ctsz	1.00E+00	1.158501029	Rhog	8.94E-06	2.124964237
Cstb	6.85E-07	3.062960863	Gsr	3.14E-07	1.904829979	Arl6ip5	4.21E-04	1.106671929	Bri3	1.00E+00	0.835692644	Selenok	1.93E-01	1.677325606	Atp6v0b	2.80E-02	1.949931145	Gtf2i	0.099108879	-1.415818334	Rhov	0.207217631	28.7814064	Ugcg	7.11E-02	1.100078821	Tet2	1.00E+00	1.902158976	Il4i1	1.08E-05	33.06342697
Fhl2	7.57E-07	1.989963889	2410006H16Rik	3.38E-07	1.570298433	Slc39a14	4.25E-04	2.32749939	Mthfd2	1.00E+00	2.234591246	Pfkfb3	1.98E-01	2.441815615	Selenok	3.39E-02	1.760208726	Scd2	0.100219905	-1.045483828	Tfpi	0.211464517	28.51454163	Sipa1l1	7.50E-02	1.644516826	Rhov	1.00E+00	4.006163597	Fau	1.19E-05	3.144453287
Ftl1	8.17E-07	3.548635483	4921524J17Rik	4.30E-07	1.151087046	Rps20	5.05E-04	2.489691257	Cyba	1.00E+00	1.624721646	Psmd11	2.02E-01	2.085448265	Ptp4a3	3.51E-02	3.536991835	Lamc1	0.101146616	-1.001511931	Eif5	0.211464517	-1.607452989	Myl12b	9.02E-02	1.595277905	Pik3ap1	1.00E+00	1.667002678	Sh3glb1	1.41E-05	1.922759295
Rab11a	8.29E-07	1.494318366	Gas5	5.16E-07	2.126899719	Mmp14	5.78E-04	2.001900911	Plekho2	1.00E+00	1.599921465	Atp5mpl	2.02E-01	1.473834872	2410006H16Rik	4.01E-02	3.965819359	Pdpn	0.101146616	4.4748106	Erp44	0.211855396	28.74977875	Laptm5	9.36E-02	1.372588038	Irak2	1.00E+00	1.777225852	Acp5	1.41E-05	5.251242161
Tpm1	8.64E-07	1.56654048	Snhg1	5.38E-07	1.132222056	Snhg15	5.85E-04	1.456608295	Rplp0	1.00E+00	4.556906223	Timp2	2.02E-01	3.445917606	Rabac1	4.01E-02	1.859829545	Pgk1	0.101146616	1.500241995	Fgfr1op2	0.211855396	28.21373749	Zfand6	9.88E-02	1.381890655	Tiparp	1.00E+00	1.741699934	Mxd1	1.41E-05	3.122515202
Rbm39	9.44E-07	1.166626453	Rpl8	5.70E-07	4.183153629	Gsr	6.32E-04	2.128647089	Rabac1	1.00E+00	1.401632667	Akirin2	2.02E-01	2.009464025	Rpl35a	4.02E-02	3.771752596	Stag1	0.103565435	1.730877995	Vmp1	0.213674126	29.01026344	Slc3a2	1.06E-01	1.59201324	Eno1	1.00E+00	1.395275593	Snx3	1.43E-05	2.040722609
Psmb3	9.63E-07	1.033532739	Tead1	6.74E-07	1.210382462	Tiparp	6.32E-04	1.44720757	Rps3a1	1.00E+00	3.402885914	Bri3	2.02E-01	1.410882115	Hmox1	4.02E-02	1.582151413	Rbm33	0.107663333	2.386707306	Calm3	0.213674126	3.168500423	Il2rg	1.07E-01	1.465096831	Atf3	1.00E+00	1.298237205	Plin2	1.44E-05	4.254364014
Aimp1	1.15E-06	0.855418086	Hmga1	7.19E-07	2.830816984	Ero1l	6.32E-04	4.290491104	Slc16a3	1.00E+00	2.103209257	Maff	2.02E-01	3.361162901	Nfkbia	4.36E-02	7.578135014	Nasp	0.107663333	-1.506823778	Epn1	0.218944689	28.23556519	Malt1	1.07E-01	1.661153197	Fas	1.00E+00	1.590966344	Gapdh	1.47E-05	2.781472445
Cul3	1.26E-06	1.047154069	Rpsa	7.36E-07	2.099977255	Fosl2	6.37E-04	1.576251268	Hif1a	1.00E+00	1.645076394	Fam162a	2.02E-01	4.239685535	Rpl23	4.68E-02	6.297596931	Gpi1	0.110314419	1.595094919	Rarres1	0.219779847	28.59920311	Morf4l1	1.08E-01	0.919828653	Gm45551	1.00E+00	1.510303974	Ssu72	1.76E-05	2.10466218
Emc6	1.26E-06	0.983913183	Ptgs2	8.11E-07	3.421742201	Cstb	6.57E-04	1.265046239	Fxyd5	1.00E+00	1.377005816	Trip12	2.02E-01	1.124282241	Rpl37	4.80E-02	2.050989866	Vat1l	0.110314419	-1.91294992	Sap30	0.219779847	28.52277946	Tet2	1.18E-01	1.556470871	Tnf	1.00E+00	3.230054855	Furin	1.97E-05	2.68778038
Ppib	1.26E-06	1.16823864	Ccl7	1.03E-06	3.303133488	Egln3	6.60E-04	2.182200193	Txn2	1.00E+00	1.390874028	Gm47283	2.11E-01	2.509083509	Rps26	4.80E-02	3.029679537	Ctss	0.115842582	27.78072739	Plekhb2	0.219779847	28.34416199	Satb1	1.20E-01	1.348463178	2310001H17Rik	1.00E+00	2.43556571	Hmox1	2.07E-05	10.09369087
Krt6a	1.61E-06	4.900934696	Kcmf1	1.04E-06	0.85473913	Fosl1	7.78E-04	1.444624662	Ier3	1.00E+00	13.18075371	Arl4a	2.13E-01	2.714582205	Insig2	4.95E-02	2.548135519	Cnn3	0.123274203	-0.865443051	Fkbp1a	0.220971887	28.78031349	Tecpr1	1.42E-01	1.160665751	Tnfrsf1b	1.00E+00	0.894218504	Ctsz	2.31E-05	11.76910686
Myh9	1.61E-06	1.4483006	C1qbp	1.27E-06	1.205766082	Rps26	8.26E-04	4.352546692	Ankrd37	1.00E+00	1.77729249	Rpl7	2.13E-01	1.271292567	Ctsz	4.99E-02	2.190791845	Slc39a1	0.123274203	1.763975859	Ifnar1	0.253449625	28.40940094	Tnfaip3	1.46E-01	0.53722477	Ypel3	1.00E+00	1.618700981	Mapkapk2	2.36E-05	2.074454546
Ube2i	1.72E-06	0.932094693	Emd	1.29E-06	0.86408782	Gpi1	8.53E-04	1.79689455	H2-Q4	1.00E+00	1.791826725	Rps2	2.16E-01	5.418793678	Cebpb	5.23E-02	1.82403779	Plp1	0.123274203	-0.771889329	Rrp1	0.253449625	28.48154449	Otulin	1.60E-01	1.598390102	Ddit3	1.00E+00	1.042841315	Tmbim6	2.37E-05	1.835153461
Pfdn1	1.91E-06	0.888591409	Ube2d3	1.60E-06	0.915735543	Imp3	8.59E-04	0.981115699	Rps2	1.00E+00	6.092694283	Lgals3	2.45E-01	3.254701614	Txn1	5.66E-02	3.225204468	Abca1	0.123274203	2.509121418	Foxp1	0.253449625	-2.008369446	Card19	1.60E-01	1.495970368	Il1a	1.00E+00	30.16604424	Arpc5	2.44E-05	2.324329615
Ube2a	1.91E-06	0.878975987	Scpep1	1.64E-06	1.338506579	Trim47	8.88E-04	1.395078182	Rps21	1.00E+00	4.745487213	Rpl37a	2.55E-01	5.863935947	Prdx5	5.87E-02	2.828518867	Malat1	0.123274203	0.615218103	AI662270	0.253449625	28.45347023	S100a13	1.61E-01	1.257399082	Marcksl1	1.00E+00	2.262500286	Pcgf5	2.72E-05	2.260787725
Sars	2.02E-06	1.032150269	Rpl35	1.72E-06	1.761434436	Pgd	9.50E-04	1.501772881	Eef1b2	1.00E+00	1.879112124	Psmd4	2.63E-01	1.650012016	Eef1g	6.23E-02	1.334695578	Eif4a1	0.123653671	0.837092876	Ptbp3	0.253449625	2.828559875	H2afj	1.61E-01	0.854531884	Csf3	1.00E+00	6.343142986	Rhoc	2.74E-05	4.148766994
Jup	2.16E-06	1.787341833	Rps21	1.81E-06	3.539547682	Mxi1	9.54E-04	2.600199938	Eif2b2	1.00E+00	0.864280641	Rab11a	2.63E-01	1.428907394	Psmd11	6.43E-02	2.264399052	Vim	0.129764577	0.484801263	Mif	0.253449625	3.523874044	Cdk2ap2	1.67E-01	1.57337749	Derl1	1.00E+00	1.757071257	Ktn1	5.02E-05	4.039224148
Ppp4r2	2.25E-06	1.359020948	Vmp1	2.17E-06	1.451031208	Ypel3	1.03E-03	1.296172619	Rps3	1.00E+00	5.004597187	Bax	2.69E-01	2.031379938	Jmjd6	7.01E-02	2.45717907	Fgl2	0.134635062	-1.293804884	Krtcap2	0.253920363	3.211172342	Skap1	1.94E-01	1.727778435	F3	1.00E+00	5.01713419	Rpl41	5.39E-05	10.87824917
Ide	2.25E-06	2.087147474	Glis3	2.50E-06	2.316831112	Vdac3	1.03E-03	1.722727418	Smox	1.00E+00	1.880280972	Rnf13	2.76E-01	2.078140736	Rplp2	7.16E-02	3.277899027	Gm6489	0.134635062	4.944372177	Atp6ap1	0.253920363	28.36933708	Bsg	1.98E-01	1.428210735	Sod2	1.00E+00	3.284684181	Edf1	5.54E-05	2.608329296
Ahnak	2.88E-06	1.064587712	Gm37376	2.67E-06	9.760520935	St13	1.10E-03	0.984809875	Ppp1ca	1.00E+00	1.173452497	Akr1a1	2.83E-01	1.356099844	Actg1	7.33E-02	4.392406464	Ucp2	0.134635062	-25.85079002	Sp1	0.253920363	28.03674316	Olfr1033	2.08E-01	2.862074137	Mpeg1	1.00E+00	2.662614822	Psmd8	6.23E-05	1.943326116
Rpl37a	2.93E-06	11.03132534	Ugcg	2.69E-06	1.334127307	Ppp1r15a	1.15E-03	1.208673358	Psenen	1.00E+00	1.316453218	Capzb	2.90E-01	1.563320041	Rps11	7.36E-02	4.03836441	Mboat2	0.134635062	-1.799938798	Gzmb	0.264331256	3.507749081	Cd2	2.08E-01	1.476030707	Mirt2	1.00E+00	1.670846343	Junb	6.33E-05	4.7976017
Gm12840	3.07E-06	2.517645121	Ogt	2.97E-06	0.992925227	Dusp1	1.25E-03	1.474594593	Shoc2	1.00E+00	1.152606726	Dhrs3	2.91E-01	2.579514265	Rps28	7.36E-02	1.495481968	Ccl2	0.134635062	2.037971973	Morf4l1	0.264331256	2.766505957	Sh3glb1	2.16E-01	1.035829782	Best1	1.00E+00	2.550796509	Prelid2	6.42E-05	5.116283417
Lrrfip1	3.30E-06	1.52700448	1810026B05Rik	3.41E-06	0.928911388	Tra2b	1.28E-03	1.308602333	Golga4	1.00E+00	0.901891649	Zfp622	3.15E-01	1.496106029	Erp29	7.63E-02	2.080310345	Dcn	0.134635062	2.793822527	Tpi1	0.264331256	2.739783287	Pfkp	2.20E-01	1.899107933	Tnfaip2	1.00E+00	1.888145089	Rab11a	7.08E-05	1.890852332
Tpm4	3.39E-06	0.984490454	Higd1a	3.51E-06	2.073999882	Soat1	1.31E-03	1.386788964	Pcgf5	1.00E+00	1.852850914	Rps28	3.21E-01	1.668931007	Tra2b	7.73E-02	1.289295793	Sh3glb1	0.134635062	1.245409846	Pdia6	0.267683088	3.293979168	Cd3e	2.32E-01	0.572714388	Slc7a11	1.00E+00	1.035688043	Id2	7.87E-05	2.475780249
Csnk1a1	3.43E-06	0.85286355	Tnip1	4.58E-06	1.952254415	Tmem60	1.62E-03	1.630047321	Nr1d1	1.00E+00	1.446633697	Gpatch8	3.32E-01	2.583397388	Csrp1	8.93E-02	2.592753649	Sdc1	0.134635062	2.371659517	Tph1	0.267683088	3.022465706	Hpgds	2.43E-01	1.956204891	F10	1.00E+00	1.515916348	Birc3	8.14E-05	2.126014233
Sprr1a	3.50E-06	19.06534576	C3	4.77E-06	3.716327906	Txnrd1	1.69E-03	1.096757054	Rpl19	1.00E+00	1.692889929	Ube2g2	3.33E-01	1.874556303	Rps24	9.19E-02	6.080604076	A830082K12Rik	0.137730503	-2.145915031	Pgk1	0.270551228	2.871610403	Setd5	2.55E-01	1.52400732	Hist1h2bc	1.00E+00	3.866216898	Ccl22	8.31E-05	8.882864952
Rab7	3.63E-06	1.100999355	Snhg15	4.91E-06	1.504501104	Gm15244	1.86E-03	3.870866537	Rpl3	1.00E+00	1.019822121	Lyve1	3.45E-01	3.573846817	Rsrp1	9.71E-02	2.064515114	Cmtm5	0.137730503	-1.290381908	Tmem263	0.270551228	28.36521912	Atp11b	2.71E-01	1.363492489	Kdm6b	1.00E+00	1.288212776	Zmynd15	8.82E-05	4.75470829
Psmd12	3.81E-06	0.995198607	H2afj	6.23E-06	0.996191621	Rbpj	1.91E-03	1.46935761	Stxbp3	1.00E+00	2.576024055	Tbca	3.64E-01	1.167728782	Gm37401	1.21E-01	1.901572585	Gm48942	0.137730503	4.074435711	Pcbp1	0.274792606	3.179722786	Birc2	2.77E-01	1.443618655	Map2k1	1.00E+00	1.650674105	Cflar	1.12E-04	2.065781593
Eif3i	3.82E-06	1.474013567	Ifrd1	6.45E-06	1.274713039	Nrp2	2.18E-03	1.203081965	Adipor2	1.00E+00	1.074562073	Cd9	3.66E-01	4.071237087	Arf1	1.21E-01	1.167307615	Gng5	0.137730503	0.803249598	Ezh1	0.290843146	28.09622765	Yipf4	2.84E-01	1.475289464	Hif1a	1.00E+00	1.480183005	Rabac1	1.16E-04	1.812898636
Tpi1	3.89E-06	1.714518785	Dhrs3	7.57E-06	2.162734747	Pdlim7	2.26E-03	1.08158052	Tmem134	1.00E+00	1.804222703	Ero1l	3.67E-01	4.049267292	Tmsb10	1.22E-01	2.539827108	Cdr2	0.137730503	-1.946651697	Rpl9	0.290843146	28.15345001	Icos	2.87E-01	1.41278553	Plekhm2	1.00E+00	2.624495029	Fkbp8	1.18E-04	1.972969294
Calr	4.13E-06	1.548524618	Cct8	7.60E-06	0.791219294	Snrpd3	2.64E-03	1.005066156	Vldlr	1.00E+00	2.201060772	Grina	3.73E-01	1.445241451	Rpl8	1.23E-01	4.128507137	Lars2	0.137730503	-0.380079657	Rchy1	0.294808816	28.37176323	Rbm33	2.98E-01	1.20996964	Sh3glb1	1.00E+00	1.282045722	Abracl	1.21E-04	3.645430088
Pdcd5	4.18E-06	0.983003736	Mmp2	8.06E-06	2.650192261	Mat2b	2.66E-03	1.503424287	Rpl4	1.00E+00	1.517135978	Ppp1r11	3.75E-01	1.809962273	Rpl34	1.38E-01	3.353898048	Pdrg1	0.137929846	-1.622720242	Manbal	0.294808816	28.5301857	Lpxn	2.99E-01	1.690021515	Pdcd1lg2	1.00E+00	3.501440048	Atp6v0e	1.24E-04	2.628458738
Arpp19	4.28E-06	0.989641249	Mmp3	8.84E-06	21.93104553	1810026B05Rik	2.72E-03	1.284466863	Aprt	1.00E+00	1.34890306	Fam174b	3.87E-01	2.476882935	Rpl37a	1.41E-01	4.108440399	Nckap5l	0.138205789	-26.01862907	Ep300	0.295626768	28.22812843	Arpc2	3.05E-01	1.363960624	Ptafr	1.00E+00	1.028540373	Lims1	1.48E-04	2.71015811
Arpc4	5.01E-06	0.902432024	Bnip3	9.18E-06	3.69978261	Gm37401	2.89E-03	0.915882349	Gdi2	1.00E+00	1.379741192	Idh2	3.93E-01	2.943552256	Psmd4	1.41E-01	1.60037744	Sf3b3	0.147718979	-2.261900187	Pttg1ip	0.306153927	28.45254517	H2-D1	3.40E-01	2.269103765	Nos2	1.00E+00	2.35746789	Cyfip1	1.67E-04	2.256792784
Irx2	5.14E-06	1.062313914	Atf1	9.18E-06	1.334514141	Serpinb6a	3.13E-03	1.687886834	Rps20	1.00E+00	1.869095325	Pdpn	3.93E-01	2.731733084	Card19	1.41E-01	2.565072298	Smim10l1	0.149749002	-2.364568472	Rock1	0.311187889	28.12758446	Gabarap	3.59E-01	0.618403018	Fpr1	1.00E+00	1.628635883	Sri	1.67E-04	2.589560509
Lsm12	5.48E-06	1.006152153	Mapkapk2	9.38E-06	1.187627196	1110038B12Rik	3.26E-03	1.420129538	Rpl8	1.00E+00	3.988588095	Rnase4	4.01E-01	2.290142298	Shmt2	1.44E-01	3.676425219	Limch1	0.149749002	-0.907262862	Nrip1	0.311785902	28.36684227	Zeb1	3.69E-01	1.346676946	Vmp1	1.00E+00	1.556525588	Map2k1	2.08E-04	2.229806423
Pdcd6	5.58E-06	0.969807148	Gabarapl1	9.74E-06	0.966797948	Abcc1	3.36E-03	2.096427917	1110008P14Rik	1.00E+00	1.986226678	Pcbp1	4.01E-01	1.706991792	Arhgdia	1.48E-01	1.688126683	Pag1	0.149749002	-3.464947701	Mcpt-ps1	0.311785902	3.268718719	Ybx3	3.89E-01	0.821845114	Bax	1.00E+00	0.779588938	Cd274	2.38E-04	2.89522934
Bax	5.61E-06	0.789164901	Rps24	1.38E-05	5.437712669	Psmc2	3.37E-03	1.123268247	Basp1	1.00E+00	2.480107307	Aopep	4.13E-01	1.342596769	Atf5	1.48E-01	2.580485106	Ckb	0.149749002	-0.961726248	Trip12	0.31496101	3.096260548	Il18r1	3.90E-01	2.478376627	Fam71f2	1.00E+00	3.152896881	Scpep1	2.57E-04	1.945110679
Blmh	5.97E-06	2.044488668	Rps15a	1.46E-05	1.696716309	Tuba1b	3.57E-03	1.142941833	Mt2	1.00E+00	3.830576181	Cct8	4.25E-01	1.743304133	Calr	1.53E-01	3.265749693	Fst	0.152207202	-1.234058619	Vasp	0.31496101	28.05488205	Rpl37	3.91E-01	1.316093802	Dusp5	1.00E+00	2.142258406	Rbms1	2.68E-04	2.049608231
Rps13	7.65E-06	0.995565832	Smox	1.59E-05	2.391284943	Atf3	3.83E-03	2.467056751	Dleu2	1.00E+00	1.45495677	Chmp4b	4.42E-01	1.427792668	Rps3a1	1.56E-01	3.860451698	Zfp771	0.162046437	-1.915189028	Serpinb1a	0.317253679	-2.427946091	Mkrn1	4.00E-01	0.972191274	Pgk1	1.00E+00	1.674129486	Olfr1033	2.72E-04	7.071153164
Grpel2	7.65E-06	1.674637556	Gm10501	1.74E-05	1.040032744	Sash1	4.49E-03	1.269897223	Lpin2	1.00E+00	1.95934844	Higd1a	4.58E-01	2.962797165	Rpl26	1.59E-01	3.209675789	Top2a	0.162046437	-26.31878281	Tnfrsf9	0.317253679	2.841834068	Slc16a3	4.05E-01	2.368297577	Slc11a1	1.00E+00	1.639937878	Clta	2.76E-04	1.827543378
Actr3	7.65E-06	0.903538823	Bnip3l	2.35E-05	1.369925022	Foxs1	5.07E-03	2.822562695	Akr1a1	1.00E+00	0.847083867	Ifrd1	4.58E-01	6.119273186	Got1	1.60E-01	2.152493	Sdcbp	0.164149141	1.555457473	Pds5a	0.32312716	28.10988808	Gnas	4.15E-01	1.855878353	Lilrb4a	1.00E+00	0.805811465	Hif1a	3.10E-04	2.98520422
Cnih4	8.35E-06	0.880659342	Rpl21	2.38E-05	1.454587817	Vps37b	5.81E-03	1.531200767	Txnip	1.00E+00	1.893881559	Lamp2	4.59E-01	1.116395116	Cdkn1a	1.63E-01	2.856429815	Pdgfb	0.164149141	-1.77594018	Sel1l	0.330292299	28.62207413	Ahnak	4.16E-01	1.202240109	Soat1	1.00E+00	1.115259171	Malt1	3.26E-04	2.464897871
Capzb	8.92E-06	0.858649671	Snhg8	2.64E-05	0.635029197	Tspo	5.84E-03	1.982822537	B2m	1.00E+00	1.271086931	Rpl23	4.73E-01	7.047093391	Sdf2l1	1.67E-01	5.753661633	Zmiz1	0.164149141	1.403452039	Traf1	0.335754477	28.5231781	Tcf7	4.16E-01	1.43681407	Saa3	1.00E+00	36.19867325	Rsrp1	3.26E-04	1.739017367
Pdia6	1.10E-05	1.329590321	Fgfr1	3.01E-05	1.148251414	P4ha2	6.11E-03	1.903396368	Tmed10	1.00E+00	0.978570819	Rere	4.91E-01	1.900658965	Sarnp	1.67E-01	1.448603392	Dag1	0.165210099	-0.786988497	Abcd3	0.335861002	28.33308601	Prelid1	4.24E-01	1.071395636	Zfp36	1.00E+00	0.68640101	Lamp1	3.30E-04	1.854041934
Cox5a	1.11E-05	1.109916329	Grem2	4.00E-05	2.450670242	Bub3	6.18E-03	0.987361848	Rps10	1.00E+00	1.119775295	2410006H16Rik	5.16E-01	2.127245665	Ssr2	1.91E-01	1.229763389	Als2	0.166372515	-26.07723999	Mxd1	0.340495221	3.032646179	Dennd4a	4.40E-01	0.850650072	Pgam1	1.00E+00	0.995675087	Stk24	3.30E-04	2.376812935
Ak2	1.19E-05	1.279264927	Gm48159	4.20E-05	1.126151323	Rnf181	7.06E-03	1.435300589	1810058I24Rik	1.00E+00	1.285875916	Lrrfip2	5.16E-01	2.46877861	Psmb1	1.95E-01	1.235041976	Dpp9	0.166847343	-2.107928276	Alyref2	0.343064515	28.80437851	Nap1l5	4.49E-01	1.633178473	Pfkl	1.00E+00	2.419860601	Gpnmb	3.30E-04	4.323457718
Wasf2	1.29E-05	0.980870545	Ass1	4.91E-05	3.73107338	Gdf15	7.19E-03	3.402017355	Slc25a3	1.00E+00	1.141849279	Cct2	5.18E-01	1.583562732	Psmd8	1.95E-01	1.550776601	Bub3	0.169586513	-1.981556058	Epb41l2	0.343064515	3.187691927	Cd163l1	4.55E-01	1.724512219	Chmp4b	1.00E+00	0.988146067	Ndufv3	3.30E-04	2.256104708
Psenen	1.44E-05	0.854397416	Dlg1	5.91E-05	1.458265781	B4galt1	7.39E-03	1.28557086	Rpl35	1.00E+00	1.72287643	Pdlim4	5.40E-01	1.838792801	Cyba	1.97E-01	2.408819675	Gm13889	0.171410965	2.170139551	Mbd2	0.343421076	28.27506828	Tprgl	4.98E-01	1.473991275	Gm47428	1.00E+00	1.682453036	H2-Q5	3.37E-04	2.66093874
Rps15a	1.61E-05	4.436444759	Cemip	6.33E-05	4.03312397	Sars	8.06E-03	1.090617299	Myzap	1.00E+00	1.976134181	Plin2	5.40E-01	2.417570114	Riok3	1.97E-01	1.58748126	Hspa1b	0.176352323	1.064066172	Elmo1	0.34838967	28.10011482	Trat1	5.31E-01	2.286141872	Olfr1033	1.00E+00	3.811115742	Txn1	3.40E-04	3.962816
Psmd4	1.65E-05	0.814563096	Tmem176b	6.56E-05	1.222259521	Rpl18a	9.21E-03	1.640930891	Tmem176b	1.00E+00	1.034637213	Tmod2	5.41E-01	2.095581532	Shisa5	2.06E-01	2.755242348	Rhobtb3	0.184351123	-1.704128146	Supt20	0.355156765	28.27048111	Agfg1	5.34E-01	1.234988928	Ralgds	1.00E+00	2.783531666	Anp32a	3.40E-04	2.192119122
Serbp1	1.67E-05	1.985319853	Cyth3	6.91E-05	0.735701203	Hilpda	1.01E-02	2.674696445	Gngt2	1.00E+00	0.940177321	Nedd4l	5.63E-01	3.140124321	Ktn1	2.10E-01	1.346880436	Ugp2	0.184351123	2.008322239	Aldoa	0.355453246	2.46260643	Gm37324	5.53E-01	2.441637993	St3gal6	1.00E+00	27.55071449	Swi5	3.54E-04	1.737493753
Ptbp3	1.73E-05	0.780599713	Rsrp1	7.89E-05	0.71557796	Ubb	1.02E-02	1.062235355	Mt1	1.00E+00	4.325911045	Ube2b	5.63E-01	1.427842855	Ifrd1	2.11E-01	2.41798377	Kirrel	0.184351123	-3.469797134	Rnf19b	0.355453246	-3.780624866	Ltb	5.53E-01	1.843324661	Zeb2	1.00E+00	0.794934273	Cox17	4.25E-04	1.949281812
Serinc2	1.78E-05	2.159239531	Pcgf5	8.80E-05	1.927302122	Nos2	1.06E-02	4.315495014	Birc6	1.00E+00	1.160307169	Tmsb10	5.71E-01	3.876444817	Gas5	2.16E-01	2.821355343	Serhl	0.184351123	-3.110679865	Lasp1	0.355453246	3.097028494	Irak2	5.97E-01	1.756813288	Il10rb	1.00E+00	0.829836965	Fkbp1a	5.24E-04	2.535809278
Eif5	2.01E-05	2.090965748	Mpp6	8.97E-05	1.509783745	Zranb2	1.10E-02	1.433597803	Rps4x	1.00E+00	3.945127726	Pkm	5.84E-01	3.341759205	Dtnbp1	2.16E-01	1.916424751	Rgs5	0.184351123	27.43161392	Cndp2	0.355453246	28.10465813	Rasa2	5.98E-01	1.697624207	Ifnar2	1.00E+00	0.873599887	Casp4	5.24E-04	2.404861212
Atp2b1	2.30E-05	1.191260099	Ell2	9.15E-05	1.770932198	Psmd8	1.11E-02	1.175755382	Tnip1	1.00E+00	1.406924844	Aimp1	5.86E-01	1.320564508	Znrf1	2.28E-01	1.706766486	Esam	0.184351123	27.4165535	Kpna1	0.355453246	28.17733383	Rsrp1	5.98E-01	1.032040238	Tarm1	1.00E+00	3.898545742	Dnajc1	5.37E-04	3.996735334
Gm42566	2.42E-05	1.471019983	Cebpg	1.08E-04	0.817353129	C3	1.16E-02	4.889267921	Cd47	1.00E+00	1.47412765	Txnl1	5.96E-01	1.410407424	Gstm1	2.28E-01	3.236582041	Gk5	0.184948656	-3.508282661	Tmod3	0.355453246	28.45645142	Ppp1r11	6.01E-01	1.202240109	Tnip1	1.00E+00	1.471570969	Sra1	5.57E-04	2.025390863
Asns	2.53E-05	1.74009335	Saa3	1.16E-04	21.07037163	Rps28	1.19E-02	1.401491165	Card19	1.00E+00	1.210042119	Rabac1	6.00E-01	1.507506371	Kcmf1	2.28E-01	1.676927209	Amdhd2	0.186944342	-2.219594955	Bet1	0.355453246	28.30414009	Lck	6.20E-01	1.77238071	Cd68	1.00E+00	1.902883768	Pgf	5.89E-04	4.602399349
Dph3	2.74E-05	0.77451539	B2m	1.17E-04	1.191407084	Phlda3	1.33E-02	2.985029221	Arpc1b	1.00E+00	1.151147008	R3hdm1	6.01E-01	1.77909708	Eif5	2.30E-01	1.472924709	Anxa5	0.18712938	0.910372257	H1f0	0.355453246	28.75725174	Gm20400	6.26E-01	1.855144382	Riok3	1.00E+00	0.591705322	Snrnp27	6.35E-04	2.135931969
Eif5a	2.98E-05	2.413963318	Gpi1	1.30E-04	1.581491232	Cxcl2	1.44E-02	10.99227715	Rpl21	1.00E+00	1.642737627	Psenen	6.22E-01	1.529162884	Rps18	2.32E-01	4.478630543	Hmox1	0.187787848	1.557292938	Slc25a28	0.366838069	28.27568054	Ubxn4	6.27E-01	0.863078296	Klf2	1.00E+00	0.777527511	Tpm4	6.84E-04	2.157800913
Kcmf1	3.37E-05	1.242508769	Masp1	1.34E-04	1.225914955	Riok3	1.46E-02	1.037568808	Derl1	1.00E+00	1.921604037	Fxyd6	6.33E-01	2.011366367	Rpl36	2.37E-01	1.511943102	Ralgds	0.192903944	2.254362345	Fkbp2	0.366838069	28.31402779	Capzb	6.27E-01	0.981788278	Atp6v1g1	1.00E+00	0.90691793	Arpc2	6.89E-04	2.400222778
Atp6v1b2	3.37E-05	1.288945794	Clk1	1.34E-04	0.503569186	Mgat4b	1.58E-02	1.65625298	Mfng	1.00E+00	1.7177701	Cfl2	6.45E-01	1.632048965	Cd151	2.72E-01	1.67465198	Rpl23	0.192903944	0.480647832	Sap30l	0.366838069	28.03471565	Tcrg-C1	6.42E-01	0.66622287	Nktr	1.00E+00	0.777220845	Bri3	6.94E-04	2.041179657
Sec61b	3.74E-05	1.137260437	Gm42418	1.36E-04	0.844191968	Nfil3	1.58E-02	2.229069471	Igf1r	1.00E+00	1.468205214	Psmd14	6.69E-01	1.883431792	Arpc1b	2.73E-01	1.520601749	Col2a1	0.193986978	-2.07246995	Sbno2	0.367985618	28.15371513	Grina	6.58E-01	1.862061739	Gpcpd1	1.00E+00	1.436670065	Ifnar2	7.18E-04	1.718919516
Pinlyp	3.77E-05	2.42394805	Ppp1cc	1.82E-04	1.322461009	Pgk1	1.58E-02	2.762895584	Rpl34	1.00E+00	2.640445948	Fxr1	6.86E-01	1.50948894	Isg20	2.75E-01	5.39334631	Gas7	0.208138511	-0.934732497	Hpf1	0.367985618	27.92432785	Neat1	6.62E-01	0.935553551	Sema4d	1.00E+00	0.996227741	Zeb2	7.24E-04	2.51588726
Cct6a	3.79E-05	0.715743303	Igf2bp2	1.82E-04	1.279353738	Nrn1	1.59E-02	1.947260618	Shmt2	1.00E+00	1.918835521	Vdac2	6.88E-01	1.189230561	P4ha1	2.79E-01	2.431722641	Slc44a1	0.208138511	-1.065483689	Mif4gd	0.370697912	28.10626602	Cldnd1	6.91E-01	0.964081585	AI839979	1.00E+00	2.784911394	Chmp2a	8.48E-04	1.605559111
Rps2	3.79E-05	12.82996464	Snrpg	2.21E-04	0.753625751	Bag2	1.69E-02	1.815674663	Rpl36	1.00E+00	0.966354549	Plekho2	6.91E-01	1.773259163	Gbe1	2.79E-01	4.650927067	Cct8	0.208138511	-1.292450309	Phf5a	0.370697912	28.04479027	Arap3	7.27E-01	2.85054183	Lpin2	1.00E+00	1.744710803	Sdc4	8.77E-04	2.541550875
Ube2j2	3.87E-05	0.928756356	Atp6v0b	2.32E-04	0.926387429	Ecm1	1.77E-02	3.161962509	Snrpg	1.00E+00	0.695567727	Tox4	6.97E-01	1.444493651	Chmp4b	2.79E-01	1.248656869	Mpc2	0.210528847	-0.912082851	Rffl	0.371742541	28.95165634	Cyb5a	7.28E-01	0.93542546	Ppard	1.00E+00	2.223841667	Scand1	9.13E-04	1.654635906
Arhgdia	3.97E-05	0.735675156	Cct4	2.34E-04	0.80084151	Rab11a	2.08E-02	0.836566329	Rpl11	1.00E+00	0.657880604	Cox4i1	7.17E-01	1.64084363	Jund	2.81E-01	2.641421556	Ptp4a3	0.218255128	27.27951622	Sec24d	0.380649322	28.09337616	Pdcd1	7.30E-01	3.061583042	Gm28809	1.00E+00	3.830773592	Ube2m	9.23E-04	1.885420561
Fam107b	3.99E-05	1.777035117	Ndrg1	2.34E-04	2.088323116	Kdm2a	2.28E-02	1.018600821	Npepps	1.00E+00	1.247773886	Phf3	7.33E-01	1.782971382	Pfkp	2.81E-01	2.365674257	Eif2s3y	0.222879429	26.34834862	Cdkn1a	0.401595357	-1.441191435	Clcn3	7.73E-01	1.234917283	Cd9	1.00E+00	1.592871547	Tspo	9.41E-04	3.83391881
Ppp1ca	3.99E-05	0.758636057	Osmr	2.55E-04	1.605029464	Ogt	2.29E-02	0.990816236	Anxa11	1.00E+00	1.243466258	Dynlrb1	7.45E-01	1.272219896	Atf4	2.81E-01	1.682788014	Eno1	0.226339723	1.817206264	Ptma	0.401595357	-1.587081194	Scp2	7.96E-01	1.38013339	Fndc3a	1.00E+00	1.309974432	Nrp2	9.87E-04	3.195831537
Gm31166	4.53E-05	1.611881733	Rpl39	2.86E-04	3.774405003	Ulk1	2.68E-02	1.563161731	Fam167b	1.00E+00	1.959591508	Slc38a4	7.49E-01	2.272946596	Klf9	3.09E-01	1.467288017	Ets1	0.226339723	0.939541459	U2af2	0.401595357	27.62966919	Brk1	8.07E-01	0.973130763	Hist1h1c	1.00E+00	2.445527077	Bax	1.01E-03	1.693108439
Eif3d	4.83E-05	0.763780475	Dnajb6	2.97E-04	0.656664491	Kansl2	2.74E-02	1.406587958	Tmem256	1.00E+00	1.593063235	Zc3h15	7.51E-01	1.214842439	Immt	3.09E-01	2.105226517	Ier3	0.226339723	1.048209667	Cd244a	0.401595357	27.97618675	Itm2b	8.24E-01	1.580510497	Cdkn1a	1.00E+00	0.977308989	Ptges	1.01E-03	7.304282188
Anxa5	5.69E-05	1.789793253	Dtnbp1	3.52E-04	0.905226588	Zfp395	2.75E-02	1.933113217	Zfp395	1.00E+00	3.032410145	Insig2	7.51E-01	2.037941933	Rpl35	3.16E-01	1.732287288	Rnaset2b	0.226339723	-1.103595138	Psma6	0.401595357	28.44503784	Tnip1	8.75E-01	1.425608397	Cd74	1.00E+00	4.124736786	Kdm5c	1.02E-03	2.216815948
Cebpg	6.81E-05	1.099543691	Rbpms	3.69E-04	1.055745602	S100a4	2.78E-02	2.626452923	Stam	1.00E+00	1.45525527	Tpd52	7.51E-01	2.278006315	Golgb1	3.18E-01	1.907938361	Gxylt2	0.232161726	3.46378231	Hist1h4n	0.401595357	28.64740944	Arpc3	9.06E-01	2.163506508	Abr	1.00E+00	1.491277337	Anxa4	1.06E-03	2.262429714
Rhoc	7.62E-05	2.063099623	Sars	3.74E-04	1.159148097	Cdkn1a	2.79E-02	2.326770782	Rbpj	1.00E+00	1.157219648	Elob	7.51E-01	1.249166965	Eif4h	3.18E-01	1.45409286	Hmgn3	0.234263911	-1.450276732	Prkcsh	0.404050638	28.07966995	Alkbh5	9.06E-01	1.568649173	Gpat3	1.00E+00	2.819802761	Sirt2	1.17E-03	1.834256887
Zc3h15	7.85E-05	0.654452264	Nedd4l	3.86E-04	1.454783201	Atp6ap2	2.79E-02	0.795695066	Ppp6c	1.00E+00	1.129123211	Pard6g	7.84E-01	1.85163641	Ncor1	3.53E-01	1.206237555	Plekhb1	0.234263911	-1.041263103	Traf7	0.40447013	28.06249046	Slc30a9	9.16E-01	1.884041071	Trib3	1.00E+00	27.62418175	Hsbp1	1.26E-03	1.744336247
Snrpg	7.85E-05	1.058631778	Brd4	4.13E-04	0.700251639	Insig2	2.82E-02	1.450786829	Gm20400	1.00E+00	2.387191534	Atp6v1f	8.33E-01	1.409692407	Rpl21	3.53E-01	2.0391078	Irak3	0.234263911	27.07707596	Diaph1	0.40447013	28.14727974	Fyb	9.51E-01	1.197883129	Plin2	1.00E+00	4.146802902	BC031181	1.27E-03	1.670944095
Rpl34	8.25E-05	5.652850151	Gm21887	4.17E-04	2.563928366	Pfn2	3.01E-02	2.091315269	2410006H16Rik	1.00E+00	2.62787056	Pdcd5	8.41E-01	1.773259163	Ginm1	3.62E-01	1.672219992	Serping1	0.236383211	2.633728743	Crbn	0.40447013	28.48860359	Rnf125	9.81E-01	1.155568838	Arg2	1.00E+00	1.23116076	Prr13	1.42E-03	2.732788801
Capns1	8.97E-05	0.853387415	Slc16a6	4.21E-04	4.159797192	Eef1a1	3.27E-02	8.155190468	Srsf11	1.00E+00	0.796986461	Rps19	8.67E-01	5.654224396	Fam129b	3.63E-01	1.668372154	mt-Cytb	0.241353031	-0.449195355	Gapvd1	0.405547828	27.94415665	Zc3h7a	1.00E+00	1.094704151	Pim3	1.00E+00	2.85831213	Fchsd2	1.46E-03	3.631926775
Naa20	9.13E-05	0.934031725	Epb41l4aos	4.31E-04	0.837742567	Bri3	3.42E-02	1.189281583	Ppia	1.00E+00	1.097682118	Hilpda	8.93E-01	2.254593611	Polr1d	3.63E-01	1.336607814	Pdia6	0.241353031	1.260781527	Far1	0.408096221	28.04420662	Gna13	1.00E+00	0.865676761	Klf10	1.00E+00	1.200692058	Slamf7	1.52E-03	2.607256889
Arpc3	9.24E-05	1.047840118	Clmp	4.57E-04	0.960143924	Gm29408	3.47E-02	2.157281637	Psme1	1.00E+00	1.105653048	Med13l	9.32E-01	1.778199434	Selenbp1	3.67E-01	5.5185709	Jarid2	0.241353031	1.500664353	Gm47283	0.408096221	3.185652018	Dgat1	1.00E+00	0.519585073	Gm10252	1.00E+00	1.287495732	Csnk2b	1.62E-03	1.788277149
Cpe	9.58E-05	1.705023646	Sbno2	4.96E-04	1.037949443	Hspb1	3.68E-02	3.127287149	Tcf25	1.00E+00	0.949541628	Adarb1	9.38E-01	1.535212517	Grhpr	3.69E-01	4.192823887	Gfpt1	0.241353031	2.011863708	Gabarap	0.410829563	2.530805349	S100a6	1.00E+00	1.053132415	Ftl1-ps1	1.00E+00	1.41901207	Luc7l2	1.64E-03	1.65654552
Rala	9.66E-05	0.881121337	Nars	5.04E-04	0.790401876	Ankrd11	3.69E-02	1.010714889	Phactr4	1.00E+00	1.789229155	Rhoc	9.51E-01	0.952471852	Tubb4b	3.74E-01	1.641073465	Kcnmb4	0.241353031	-2.284096956	Mboat7	0.421091034	28.07045746	Rsrc2	1.00E+00	0.602260649	Ubb	1.00E+00	1.491139412	Mreg	1.84E-03	3.194141626
Pold4	1.04E-04	1.126479268	Bst2	5.64E-04	3.252826929	Rnf13	3.69E-02	1.178222775	Mcrip1	1.00E+00	1.948223352	Ubxn1	9.76E-01	1.711972594	Nisch	4.02E-01	1.168359995	Ly6a	0.242231805	26.98021698	Pdpk1	0.42281806	27.77596283	Os9	1.00E+00	1.123530149	Gclm	1.00E+00	1.196578264	Tank	1.91E-03	1.669636726
Psma7	1.06E-04	1.303085685	Rabggtb	5.73E-04	0.981759071	Kdm3a	3.73E-02	1.336754322	Vdac1	1.00E+00	0.950532973	Serpine2	9.88E-01	2.199117422	H3f3b	4.21E-01	3.160895348	Fgf1	0.246454188	-2.910859346	Kdelr2	0.42281806	27.7678566	Zdhhc18	1.00E+00	1.65610981	Mefv	1.00E+00	1.49900794	Rbm39	2.18E-03	1.58676517
Selenok	1.18E-04	1.298304319	Rpl30	7.37E-04	0.670755088	Gtf2e2	3.88E-02	1.31305933	Crebzf	1.00E+00	1.985679269	Aig1	1.00E+00	1.927765727	Ube2d3	4.39E-01	1.206898689	Itgb4	0.246454188	-1.244585633	Kdm5b	0.426351186	28.12141228	Trabd	1.00E+00	1.533887386	Jund	1.00E+00	0.908389509	Rala	2.21E-03	1.596565008
Atp5b	1.21E-04	1.32538271	Mtch2	7.55E-04	0.800076246	Pdpn	4.03E-02	2.196521044	Hdlbp	1.00E+00	1.01013875	Psmd7	1.00E+00	1.472804308	Sars	4.43E-01	1.954454064	Rnf149	0.250340121	3.752257586	Itgav	0.429374489	27.6079216	Crtc3	1.00E+00	1.95826602	P2ry2	1.00E+00	26.92151833	Cxcl2	2.32E-03	55.18349075
Rpl6	1.23E-04	0.752748072	Slc25a3	8.12E-04	0.896819234	Flna	4.11E-02	1.410048604	Csnk2a1	1.00E+00	0.962661326	Rpl35a	1.00E+00	3.851059914	Foxo3	4.52E-01	2.136394739	Slc16a3	0.250340121	27.3892498	Dpm1	0.429374489	28.4472332	Mir142hg	1.00E+00	2.455214977	Safb2	1.00E+00	0.649988592	Tnfaip3	2.35E-03	1.719640136
Pim3	1.24E-04	0.899347067	Arpc3	8.17E-04	1.524627686	Gm45551	4.15E-02	1.551088929	Nisch	1.00E+00	0.859998882	Ctnna1	1.00E+00	1.293046236	Egln3	4.52E-01	28.36472511	Paip2	0.258137062	1.0180372	Derl1	0.429374489	28.60160255	Odc1	1.00E+00	1.55822432	Mirt1	1.00E+00	2.003145695	Relb	2.46E-03	2.45956254
Cct7	1.24E-04	0.7341429	Hmga2	8.19E-04	5.051859856	Zc3h12a	4.35E-02	1.716527939	Hspa4l	1.00E+00	1.687217116	Adm	1.00E+00	2.070330381	Psmc2	4.54E-01	1.895319581	Tpi1	0.258137062	1.081387043	Pfkfb3	0.429374489	28.05763054	Sugt1	1.00E+00	0.887326479	Pfkfb3	1.00E+00	1.125228167	Gys1	2.49E-03	5.309829712
Cct5	1.25E-04	0.914788127	Cxcl16	8.22E-04	2.65482235	Eif3h	4.58E-02	0.981241703	Eif1	1.00E+00	2.959127426	Rpl36	1.00E+00	1.352461338	Tpt1	4.56E-01	7.127168655	Rplp1	0.261942869	0.436524779	Ssr3	0.43389497	2.625545979	Cflar	1.00E+00	1.26328969	Alkbh5	1.00E+00	0.859864891	Lgmn	2.75E-03	3.64598012
Alcam	1.27E-04	0.96091181	Prdx6	8.54E-04	1.031056285	Hipk2	5.12E-02	1.792886496	Uqcc2	1.00E+00	1.351397038	Frmd6	1.00E+00	2.43643856	Nktr	4.68E-01	1.777812362	Hsd17b10	0.264922868	-1.288943768	Slc16a6	0.43389497	28.06149292	Tor1a	1.00E+00	1.35050261	Tpd52	1.00E+00	0.35239327	Wtap	2.81E-03	1.718735099
Srrm1	1.30E-04	0.732181609	Malsu1	8.75E-04	1.084746361	Ddx3y	5.20E-02	27.25617409	Cdk4	1.00E+00	1.320735335	Eif3d	1.00E+00	1.615511537	Rpl4	4.82E-01	1.842354059	Cfap36	0.265516547	-1.910829902	Tmem189	0.43389497	27.94146347	Yipf3	1.00E+00	1.120574594	Gm36913	1.00E+00	27.12675858	Ptbp3	2.83E-03	1.212601662
Fau	1.35E-04	1.803976893	Ddit4	8.78E-04	1.639911771	Rab20	5.30E-02	2.972390175	Fbxw2	1.00E+00	1.129123211	Txn1	1.00E+00	1.989308476	Rsrc2	4.99E-01	1.464942336	Mtmr3	0.265516547	2.412115335	Aurkaip1	0.43389497	28.12823868	Mia2	1.00E+00	0.860622823	Fyb	1.00E+00	1.214043975	Lrp1	3.01E-03	1.871103168
Mkrn1	1.41E-04	1.014703274	Matr3	8.87E-04	0.793298841	Gapdh	5.61E-02	0.963549972	Prelid2	1.00E+00	2.362970591	Aff4	1.00E+00	1.772552371	Emb	5.02E-01	2.424463272	Mki67	0.266691993	-25.55748558	Snrnp27	0.43389497	27.86006927	Ahr	1.00E+00	2.21356988	Arl8a	1.00E+00	0.809767246	Pgm1	3.18E-03	5.944137096
Rps19	1.42E-04	9.990651131	Setd5	9.04E-04	0.913688779	Scaf11	5.63E-02	0.910769999	Bend5	1.00E+00	3.603181839	Anp32b	1.00E+00	1.408258915	Kdelr1	5.20E-01	1.605530262	Fn1	0.268427569	2.665267944	Arpc1a	0.43389497	28.84102058	Rapgef6	1.00E+00	1.307176828	Kdm5b	1.00E+00	3.213900328	Ubxn1	3.24E-03	1.40346086
Ddx39	1.50E-04	0.900595427	Uhrf2	9.36E-04	0.858251333	Zfp36	5.69E-02	1.531079412	Ip6k1	1.00E+00	1.065383315	Nts	1.00E+00	2.176620483	4921524J17Rik	5.33E-01	1.864776492	Fgd4	0.268447101	-3.366432905	Hist1h1b	0.43389497	28.35576057	Max	1.00E+00	1.094586849	Bhlhe40	1.00E+00	0.72859484	Ctsa	3.24E-03	1.671208262
Prrc2c	1.51E-04	0.860274613	Cstb	1.17E-03	1.255398035	Rpsa	6.01E-02	1.945383191	Gm37401	1.00E+00	1.118367195	Chd7	1.00E+00	1.399281621	Pdia6	5.34E-01	3.178835154	Tuba1a	0.26922853	-0.766612053	Rhoc	0.43389497	28.1934185	Rnh1	1.00E+00	1.005033612	Btg2	1.00E+00	0.622710526	Snx6	3.24E-03	1.543110967
Cnbp	1.53E-04	0.894809544	Eif3h	1.19E-03	0.747639298	Nsmce4a	6.20E-02	0.810416698	R3hdm1	1.00E+00	1.342796326	Rpl19	1.00E+00	2.062826872	Sdc1	5.62E-01	2.149447918	Lamb1	0.27117686	-0.728386104	Mettl6	0.43389497	27.60725212	Vgll4	1.00E+00	0.680759728	Snx10	1.00E+00	1.727284908	Selenok	3.31E-03	1.843729377
Psmc2	1.54E-04	0.72989434	Rpl13a	1.20E-03	0.723100424	Tmem45a	6.20E-02	0.841071248	Sinhcaf	1.00E+00	2.586941957	Rpl41	1.00E+00	6.692506313	Gm21887	5.74E-01	2.403412104	Brd4	0.27117686	1.155863285	Srp68	0.43389497	27.92646217	Klc1	1.00E+00	1.851944327	Slfn1	1.00E+00	2.434439182	Morf4l1	3.38E-03	1.725379586
Rps10	1.54E-04	2.818701506	Pakap-1	1.27E-03	2.211134434	Bcl2l1	6.22E-02	1.342965841	Tnfaip2	1.00E+00	0.683149159	Vbp1	1.00E+00	1.587816834	Taf15	5.83E-01	1.996804953	Ggct	0.27117686	-1.906950951	Copg1	0.43389497	28.1116848	Pld3	1.00E+00	1.283148885	Gm29408	1.00E+00	1.865053654	Jmjd6	3.44E-03	2.934314013
Pcif1	1.55E-04	1.075546503	H2-K1	1.28E-03	1.72597456	Foxp4	6.51E-02	1.108641267	Ctsl	1.00E+00	1.212383628	Odc1	1.00E+00	2.686266422	Arrdc3	5.83E-01	1.249406338	Adamts17	0.273961234	-25.92271614	Tbc1d15	0.43389497	28.15649605	Isy1	1.00E+00	0.79565084	Abcc1	1.00E+00	1.597842574	Abca1	3.57E-03	3.126962423
Sult2b1	1.55E-04	2.113507986	Stom	1.29E-03	1.871896625	Psmc6	6.83E-02	0.738710463	Srgap2	1.00E+00	1.150684714	1110004F10Rik	1.00E+00	1.696842432	Cdk2ap2	5.83E-01	2.333649635	Prelid1	0.280193124	1.148095369	Btg1	0.43389497	27.78581429	Saraf	1.00E+00	0.623171866	Plk2	1.00E+00	0.972697198	Slc39a1	3.60E-03	1.670288324
Gabarap	1.56E-04	1.507344842	Soat1	1.31E-03	1.776907921	Wbp2	7.02E-02	1.069116831	Ezh1	1.00E+00	1.86228621	Wbp2	1.00E+00	1.539215326	Vegfb	5.89E-01	3.90473485	Nsmce1	0.282700059	-1.660514951	Bola2	0.43389497	28.17691803	Cd247	1.00E+00	0.815926731	Zeb2os	1.00E+00	3.310404062	Ccr7	3.70E-03	7.288678646
Reep4	1.63E-04	1.097092628	Pip4p1	1.33E-03	1.212631583	Nfe2l1	7.06E-02	0.889702141	Rplp1	1.00E+00	3.536925554	Rabep1	1.00E+00	2.913690567	Birc2	6.05E-01	2.449460506	2-Mar	0.282700059	-1.554017901	Nr4a3	0.43389497	-3.324346542	P2ry10	1.00E+00	0.798952997	Vegfa	1.00E+00	0.712152481	Cacnb3	3.70E-03	6.057090759
Npm1	1.83E-04	3.439528227	Snrnp48	1.33E-03	0.869627178	Vat1	7.20E-02	1.395336509	Cmas	1.00E+00	1.214590549	Gigyf2	1.00E+00	2.01018095	Gabarapl1	6.26E-01	1.736253858	Gsn	0.282700059	0.970702291	Derl2	0.437090225	27.97887421	Ctsc	1.00E+00	1.402526021	Trpm2	1.00E+00	2.390636683	Arf5	4.22E-03	1.377550006
Psmc6	2.04E-04	0.788366258	Phf3	1.36E-03	0.717308164	Cyb5r1	7.29E-02	1.574225903	Ugcg	1.00E+00	0.886747301	Brk1	1.00E+00	1.068546295	Manf	6.58E-01	2.733378649	Id1	0.286642913	-1.208711505	Tmem160	0.448671676	27.98562431	Ip6k1	1.00E+00	0.849668384	Gm26737	1.00E+00	2.390636683	Dctn3	4.39E-03	1.519397497
Hist1h1b	2.12E-04	1.185940385	Cct2	1.38E-03	0.734107018	Ccnl1	7.66E-02	0.823002994	Mxi1	1.00E+00	1.322845221	Cd47	1.00E+00	1.507506371	Fkbp1a	6.62E-01	1.289038062	Znrf1	0.286642913	1.915461779	Ostc	0.448671676	28.10791016	Tpr	1.00E+00	1.047032595	Egln3	1.00E+00	26.92151833	Sbno2	4.52E-03	2.027169466
Gars	2.12E-04	1.301588535	Litaf	1.43E-03	0.771977603	Kmt2e	8.36E-02	1.050195217	Tmem234	1.00E+00	0.796564937	Senp6	1.00E+00	0.829977512	Ybx1	6.70E-01	2.414059162	Trim28	0.286642913	-1.453399658	Dennd4a	0.448671676	28.03864861	Vps37b	1.00E+00	0.658364654	Pfkfb4	1.00E+00	1.591333866	Mdfic	4.54E-03	1.505624056
Cdk2ap1	2.13E-04	0.898064733	Gpr68	1.58E-03	4.575573444	Gm38316	8.37E-02	0.91587013	Erp29	1.00E+00	1.14398098	Srsf11	1.00E+00	1.426103115	Galk1	6.70E-01	2.223684311	Eng	0.286642913	1.70400846	Zfp638	0.448671676	28.05481339	Ccr2	1.00E+00	1.995431185	Pgm1	1.00E+00	2.153348446	Ccl3	4.59E-03	7.987459183
Tacstd2	2.13E-04	2.803689718	Mdm4	1.67E-03	1.058418632	Trib3	8.68E-02	1.558803558	Arhgef28	1.00E+00	1.874809265	Gng12	1.00E+00	1.139232635	Anapc16	6.72E-01	1.372424126	Cyba	0.286642913	1.234781623	Tet2	0.448671676	27.92199898	Rpl37a	1.00E+00	1.811103106	Smim3	1.00E+00	0.748190701	Chmp5	4.82E-03	1.956833005
Shoc2	2.18E-04	0.693098187	Taf1d	1.68E-03	0.586795747	R3hdm1	8.91E-02	1.020867348	Tns1	1.00E+00	0.919642925	Eif3h	1.00E+00	1.284403563	Gm20400	6.80E-01	2.572382927	Ddx3y	0.286642913	26.51048088	Ociad1	0.448671676	28.18563652	Bnip3	1.00E+00	2.72492981	Gm48942	1.00E+00	1.207616329	Gm45522	4.92E-03	2.104493618
Sprr2a2	2.28E-04	6.709705353	Entpd1	1.74E-03	1.606616259	Xpnpep1	9.05E-02	1.153144836	Rpl35a	1.00E+00	2.871284962	Sema3a	1.00E+00	2.791109562	Yipf3	6.80E-01	2.01762104	Csnk1a1	0.286642913	0.777640522	Cct7	0.448671676	28.34719276	Phf3	1.00E+00	0.826561868	Arrdc4	1.00E+00	1.6538167	Psma6	5.05E-03	1.847676039
Hdgf	2.39E-04	0.946699262	Rpl3	1.74E-03	0.662077069	Psmd14	9.24E-02	0.770118415	mt-Atp8	1.00E+00	0.799279094	Gas5	1.00E+00	2.03750968	Relb	6.80E-01	1.610383749	Higd1b	0.286642913	27.26470375	Cnot3	0.448671676	27.78152275	Zbtb25	1.00E+00	2.040428162	Rbm47	1.00E+00	26.62203217	Capg	5.05E-03	2.012271881
Rpl23	2.46E-04	10.62558842	Taf15	1.83E-03	0.948841274	Setd5	9.35E-02	1.045157909	Sec61b	1.00E+00	1.176472425	Fn1	1.00E+00	1.875750422	Ugp2	6.93E-01	2.265146732	Gadd45b	0.286642913	0.83149296	Snx6	0.449020678	27.79854774	Wasl	1.00E+00	1.816893101	Anxa2	1.00E+00	0.88894999	Cbl	5.09E-03	2.542173862
Ssr4	2.49E-04	1.727594972	Arpc1b	1.83E-03	1.127235055	Sltm	9.55E-02	0.808681905	Pvr	1.00E+00	1.019996881	Sash1	1.00E+00	1.564641833	B2m	7.02E-01	1.991631627	Ecrg4	0.290493367	-2.54182601	Lrp12	0.449020678	28.1599102	Sat1	1.00E+00	0.689217627	Jun	1.00E+00	0.858847797	Sin3b	5.17E-03	2.152301073
AI506816	2.68E-04	1.334511757	Mapk6	1.89E-03	1.038025022	Pgs1	9.93E-02	1.328728318	Mgat4b	1.00E+00	0.796997905	Ankrd33b	1.00E+00	4.365695	Luc7l2	7.03E-01	1.472327471	Gm29408	0.291943431	2.607217312	H2afj	0.451112104	28.28364563	Aebp2	1.00E+00	0.891551077	Fcgr2b	1.00E+00	0.801167428	Commd3	5.27E-03	2.276884794
Riok3	2.72E-04	0.68185091	Cxcl2	1.92E-03	7.603513241	Osbpl9	1.03E-01	0.956508815	Rps5	1.00E+00	4.032313347	Rps15a	1.00E+00	1.721999407	Lamp2	7.04E-01	1.45409286	Metrn	0.294106055	-1.709422708	Sirt7	0.451112104	27.79693031	Rbpj	1.00E+00	0.744262934	Bcl2l1	1.00E+00	0.794355571	Pfkp	5.27E-03	1.935045719
Naca	2.75E-04	3.867433786	Xdh	2.15E-03	2.242164135	Capzb	1.07E-01	0.873802662	Gm20594	1.00E+00	1.807755351	Dtnbp1	1.00E+00	2.119217634	Clk1	7.18E-01	1.209068775	Fau	0.294106055	0.835733533	Metrnl	0.451112104	27.71089172	Manbal	1.00E+00	1.912767768	Zfp36l1	1.00E+00	0.509197593	Cdc42	5.65E-03	1.323898196
Tmed9	2.85E-04	0.803221405	Shmt2	2.20E-03	1.457359076	Tpm2	1.07E-01	1.386530638	Bnip3l	1.00E+00	1.319107652	Gdf15	1.00E+00	11.96748447	Saraf	7.49E-01	1.267168283	Mat2a	0.294360857	-1.178763628	Cpsf7	0.451112104	28.13097763	Cblb	1.00E+00	1.345522404	Gm11714	1.00E+00	3.213900328	Bhlhe40	5.74E-03	1.570972681
Eif3h	3.64E-04	1.374596	Naca	2.21E-03	1.388664246	Mllt10	1.09E-01	1.039233923	Rassf1	1.00E+00	0.767244518	Dapk1	1.00E+00	2.151739359	Txn-ps1	7.50E-01	1.376630783	Rcn1	0.294360857	-1.77352798	Cyfip1	0.454682983	28.05641747	Il7r	1.00E+00	1.632933617	Rara	1.00E+00	3.163444996	Rab12	5.74E-03	2.220460415
Ndrg1	3.73E-04	1.830574632	Ube2k	2.64E-03	0.527556598	Phf10	1.10E-01	0.802289784	Plod1	1.00E+00	1.445639729	Bola2	1.00E+00	1.065813899	Hdgf	7.50E-01	1.735679269	Gabpa	0.294360857	-2.6848526	Zswim8	0.454682983	28.11617851	Gm20689	1.00E+00	0.831922889	Arhgef3	1.00E+00	1.794675589	Csta2	5.74E-03	4.739627838
Ptp4a2	3.75E-04	0.89377743	Ppp2r2d	2.66E-03	0.823581457	Hagh	1.11E-01	1.104403138	Ndufa7	1.00E+00	0.96947521	Fxyd2	1.00E+00	4.035924911	Ogt	7.53E-01	2.204353571	Nit2	0.294360857	-3.604027748	Mrpl54	0.454682983	28.23381233	Chmp2a	1.00E+00	0.812939405	Clec4n	1.00E+00	3.192582846	Cebpb	5.79E-03	4.388331413
Lyar	3.77E-04	0.962185979	Sf3b1	2.71E-03	0.588377357	Gatad2b	1.13E-01	0.937619567	Sod2	1.00E+00	1.45049119	Syne1	1.00E+00	2.213111639	Capg	7.70E-01	2.47338295	Ctu2	0.294360857	-25.72359467	Fam204a	0.454682983	28.10220909	Ubxn1	1.00E+00	0.589432538	Mreg	1.00E+00	2.299432993	Ppdpf	5.83E-03	5.558278561
Uqcrfs1	3.78E-04	0.779418588	Clec2d	2.73E-03	1.937364817	Klf3	1.23E-01	1.404354811	Birc2	1.00E+00	1.804029822	Rpl34	1.00E+00	3.160738468	Acadl	7.78E-01	1.843238354	Trim2	0.296511339	-1.77497673	Csrnp1	0.455958497	-2.5757339	Chmp4b	1.00E+00	0.890500844	Marf1	1.00E+00	2.202929497	Atp6v0c	5.86E-03	3.590127707
Eef1a1	3.90E-04	15.17224216	a	2.86E-03	1.511509299	Rps10	1.31E-01	1.52695334	H2-Q5	1.00E+00	2.883047581	Serinc5	1.00E+00	2.892744064	Tet2	7.78E-01	1.830776334	Mid1	0.296511339	-1.873798966	Gm6568	0.46214684	28.23319626	Srpk1	1.00E+00	0.821187198	Samhd1	1.00E+00	1.49900794	Sars	5.86E-03	1.883473754
Tpm2	4.04E-04	1.153308868	Rps2	2.89E-03	5.897767544	Gnb2	1.33E-01	0.692043424	Ctsh	1.00E+00	1.295659542	Ahnak2	1.00E+00	2.825551748	Snrnp70	7.88E-01	1.354132295	H2-DMa	0.296511339	-2.389743567	Ppp1r11	0.46214684	27.6924839	Sf3b1	1.00E+00	0.391921878	Lpcat2	1.00E+00	0.708556235	Riok3	5.97E-03	1.173672318
Pdcd10	4.04E-04	0.833142996	Actr3	3.10E-03	0.797595084	Nsfl1c	1.34E-01	0.685766101	Fam168b	1.00E+00	0.899702966	5-Mar	1.00E+00	1.286790371	Rpl36al	7.91E-01	1.213142872	Rps3a1	0.296511339	0.523794889	Cytip	0.46214684	27.83168602	Rinl	1.00E+00	1.761034727	Birc3	1.00E+00	0.69511199	Ftl1	6.69E-03	32.77230453
Arf5	4.05E-04	0.966256022	Btg1	3.26E-03	0.704524577	Nab2	1.36E-01	1.283706665	Gm45551	1.00E+00	1.516825438	Ogt	1.00E+00	1.467565775	Ifnar2	7.98E-01	1.801606059	Isg15	0.296511339	2.249712944	Ndufa11	0.46214684	28.26917267	Dapk2	1.00E+00	1.737564325	Mthfs	1.00E+00	1.749697089	H2-Q7	6.78E-03	2.677114964
S100a10	4.05E-04	4.653305531	Srrm1	3.32E-03	0.568265975	Ubald2	1.36E-01	1.471084237	Zfp511	1.00E+00	2.3910532	Glmp	1.00E+00	1.664233565	Pcbp1	8.07E-01	1.272589803	Snhg15	0.296511339	1.828119993	Zeb2	0.46214684	-1.251218319	Grap	1.00E+00	1.169303775	Usp32	1.00E+00	1.357958198	Ndufa2	7.38E-03	1.334918737
Gpi1	4.21E-04	1.202893972	Acsl4	3.64E-03	2.348214388	Gm20400	1.40E-01	1.789394259	H13	1.00E+00	1.085186958	Gfod1	1.00E+00	2.282002687	Gdi2	8.09E-01	0.982865751	Igfbp7	0.299318503	1.057138205	Stt3a	0.46214684	27.97304153	Samhd1	1.00E+00	1.445611119	Socs3	1.00E+00	2.054642677	mt-Atp8	7.95E-03	1.514901876
Psmc5	4.57E-04	0.75684762	Tra2b	3.86E-03	0.424548686	Map1lc3b	1.40E-01	1.17175281	Pomp	1.00E+00	0.923362553	Mtmr2	1.00E+00	1.66537869	Ndufa2	8.15E-01	0.821731031	Atp5j2	0.300321155	-0.840639949	Ppp1r15a	0.463069541	-2.676882982	Slfn2	1.00E+00	1.147849917	AA467197	1.00E+00	0.418716311	Ogt	8.00E-03	2.418193102
Ctnna1	4.75E-04	1.195616722	Mia2	4.04E-03	0.743678987	Tprgl	1.45E-01	1.05371964	Serinc3	1.00E+00	0.828743517	Slc16a3	1.00E+00	4.662408352	Ndufs2	8.21E-01	1.60216248	Efr3b	0.30261845	-25.81637001	Pacs1	0.47560346	27.76658821	Scpep1	1.00E+00	1.125792027	Gsap	1.00E+00	2.884695292	Znhit1	8.22E-03	1.884539366
Selenof	4.79E-04	0.685787201	Rab9	4.11E-03	0.928273141	Wtip	1.46E-01	1.128913164	Tex264	1.00E+00	1.563692093	Rbbp4	1.00E+00	1.017006993	Eef1b2	8.22E-01	1.810465574	S100a10	0.304191282	0.806121469	Ubl4a	0.47560346	28.12707901	Ndrg1	1.00E+00	1.798919201	Myo1d	1.00E+00	2.822665215	Pdpn	8.25E-03	5.428389549
Psmb5	6.01E-04	0.802016497	Tbc1d15	4.11E-03	0.996278524	Zfand5	1.46E-01	0.973307192	Hmox1	1.00E+00	0.980532408	Ybx3	1.00E+00	1.534423828	Stag1	8.36E-01	1.847957373	Ninj1	0.304191282	1.991900086	Mrps12	0.485713754	27.85967255	Tcf25	1.00E+00	0.525095224	Pkm	1.00E+00	1.835710883	Nfkb2	8.39E-03	1.868275046
Rab5c	6.03E-04	0.781097889	Lgals3bp	4.14E-03	2.825503588	Mdm4	1.47E-01	1.028622866	Sipa1	1.00E+00	1.265988231	Golga4	1.00E+00	1.459294438	Tnfrsf9	8.37E-01	7.206953526	Kansl1l	0.304191282	-25.68759727	Auh	0.485925801	28.23390388	Nkg7	1.00E+00	1.099615335	Gm43823	1.00E+00	26.68656731	Clec4e	8.74E-03	4.144534588
Psmd2	6.71E-04	0.736604273	Fgf7	4.14E-03	0.809213698	Ctsk	1.50E-01	1.647914648	Ostf1	1.00E+00	0.775498927	Itgav	1.00E+00	1.042670727	Cox5a	8.45E-01	1.345565677	Plac8	0.304509835	4.176061153	Cct2	0.493844891	27.86231804	Tmem123	1.00E+00	0.847709954	Ucn2	1.00E+00	26.41100883	Mvp	8.74E-03	2.284138203
Slpi	6.92E-04	3.413143873	Ppard	4.35E-03	1.621648669	Ppp4r2	1.52E-01	0.750200808	Zcchc7	1.00E+00	1.155159116	Prox1	1.00E+00	1.29869771	Srp54c	8.53E-01	1.518791318	Lama4	0.304509835	-1.046948433	Vill	0.503692721	27.73637581	Runx3	1.00E+00	0.668194532	Gm5617	1.00E+00	2.100417137	Gm42418	8.81E-03	1.85232091
Atf4	7.18E-04	1.096700191	Gnb4	4.63E-03	0.78125298	Slc16a3	1.52E-01	1.045734882	Ssu72	1.00E+00	1.242595315	Snrnp48	1.00E+00	1.41252327	Ndufb1-ps	8.60E-01	1.009691477	Pmvk	0.312893459	-1.457568407	Ube2m	0.508513746	28.03895187	Srpk2	1.00E+00	0.981793344	Wfdc17	1.00E+00	28.66544533	Tnfaip8	8.93E-03	1.765386105
Twf1	7.28E-04	1.328499317	Txnrd1	4.97E-03	0.598477423	Sf3b1	1.56E-01	0.879937291	Mark2	1.00E+00	0.612121165	Cebpg	1.00E+00	1.338346004	Sbno1	8.62E-01	1.484427333	Qpct	0.316322848	2.693135023	Zdhhc5	0.516222332	28.04532623	4932438A13Rik	1.00E+00	1.036362171	Clk1	1.00E+00	0.423356652	Saa3	9.20E-03	64.57327271
F3	7.38E-04	1.601265073	Hspa8	5.01E-03	1.137942314	Trip10	1.56E-01	1.34373951	Zfp106	1.00E+00	0.860561669	Sh3glb1	1.00E+00	1.473102331	Rpl41	8.92E-01	6.965726376	Pim3	0.316883012	1.860347867	Vkorc1	0.516222332	28.07434464	Arap2	1.00E+00	0.880982399	Ppp1r3b	1.00E+00	2.003145695	Rpl37	9.41E-03	2.21851182
Map7d1	8.10E-04	1.131041169	Shisa5	5.12E-03	1.105230212	Cnppd1	1.58E-01	1.591648817	Rps15a	1.00E+00	1.48865211	Ntan1	1.00E+00	1.201645851	Pnpla2	9.01E-01	1.916424751	Twist2	0.319934166	27.03292465	Nfkb1	0.517218739	-2.467381239	Snx18	1.00E+00	0.658643484	Gpr137b-ps	1.00E+00	2.079880238	Dad1	9.51E-03	1.483601928
Rpl8	8.41E-04	12.89519405	Crabp1	5.25E-03	1.176679134	Pgam1	1.64E-01	1.699119806	Chmp5	1.00E+00	1.297318101	Eif2s2	1.00E+00	1.320564508	Pan3	9.01E-01	1.387756586	Fxyd5	0.322042985	2.065428019	Ppig	0.519968194	28.17474174	Fkbp1a	1.00E+00	0.969601035	Mt2	1.00E+00	3.871650219	Actr3	1.06E-02	1.412698507
Sh3glb1	8.54E-04	0.899864435	Ptgir	5.54E-03	1.092457533	Ccdc50	1.66E-01	1.066285133	Grap	1.00E+00	1.532315969	Klhdc2	1.00E+00	2.488576412	Rpl19	9.01E-01	1.749475956	P4ha2	0.322042985	2.222338438	H2afv	0.534832266	27.98671913	Tmem189	1.00E+00	0.723314881	Cd84	1.00E+00	2.944417477	Errfi1	1.09E-02	2.720273018
Zfand6	8.99E-04	1.550953865	Srek1	5.55E-03	0.668884218	Akirin2	1.69E-01	0.844045877	Chmp2a	1.00E+00	0.90659982	1810058I24Rik	1.00E+00	1.395914316	Gys1	9.01E-01	2.883491993	Pxn	0.324358246	-0.985647142	Cystm1	0.538800272	28.24847031	Rab11a	1.00E+00	0.999589741	Rnf149	1.00E+00	0.696206212	Atp5k	1.10E-02	1.290375948
Cdv3	9.13E-04	0.854597807	March5	5.64E-03	0.594061613	Alkbh5	1.72E-01	0.657399654	Gfod1	1.00E+00	1.433990002	Rpl4	1.00E+00	1.826589108	Atp6v0c	9.01E-01	1.24434042	Fam178b	0.326216721	-1.2472471	Khnyn	0.542245412	27.97615433	Rora	1.00E+00	1.021836162	Creg1	1.00E+00	0.929196596	Fcgr3	1.16E-02	2.856601477
Ssr3	9.28E-04	0.917314053	Mcl1	5.81E-03	0.663831234	Kcmf1	1.86E-01	0.564370096	Ifitm3	1.00E+00	9.371121407	Rbm39	1.00E+00	1.768682599	Ypel3	9.06E-01	1.722265363	Fads2	0.328809123	-1.699774981	Ugdh	0.542245412	27.58043671	Rbm39	1.00E+00	0.30959332	1700017B05Rik	1.00E+00	0.345968843	Neat1	1.16E-02	1.39217627
Rab9	9.45E-04	0.82257843	Npepps	5.87E-03	0.942079961	Rere	1.97E-01	1.019296646	Eapp	1.00E+00	1.376832366	Csnk2b	1.00E+00	1.052907825	Ndfip1	9.17E-01	1.132620692	Selenok	0.33026347	0.621583045	Senp2	0.544097768	2.95887804	Prex1	1.00E+00	1.035318851	Ndrg1	1.00E+00	1.8092767	Soat1	1.27E-02	1.6988554
Dusp11	9.67E-04	0.733072221	Zfp638	5.96E-03	0.874817371	Degs1	2.01E-01	0.723933637	Sept11	1.00E+00	0.692843378	Gapdh	1.00E+00	2.213111639	Stk38	9.18E-01	2.216113567	Fxyd2	0.33026347	4.095231056	Arpp19	0.544097768	2.781678438	Sra1	1.00E+00	0.720578313	Ankrd66	1.00E+00	26.7485981	Cd47	1.28E-02	1.738130212
Ostc	9.82E-04	0.856235683	Auh	6.00E-03	1.490543485	Psmd4	2.05E-01	0.82779634	Rwdd1	1.00E+00	1.317468882	Rpsa	1.00E+00	1.375975847	Naca	9.31E-01	2.238873959	Pfkp	0.33216323	1.706447721	Sirt2	0.544353743	27.74963379	Pim1	1.00E+00	0.911593139	P4ha1	1.00E+00	1.126177907	Slc7a2	1.28E-02	5.668558598
Rbms1	1.03E-03	1.282966495	Relb	6.08E-03	1.005252957	Psmb3	2.07E-01	0.547510982	Chchd10	1.00E+00	3.971536398	Wbp1l	1.00E+00	1.443255901	Ubc	9.51E-01	1.480482221	Rbm39	0.333546731	0.704812765	Vcpkmt	0.548604627	27.68686676	Plp2	1.00E+00	1.262789845	Sirpa	1.00E+00	0.524266958	Gnb1	1.37E-02	1.272847295
Eprs	1.05E-03	0.790324926	Wdr31	6.42E-03	1.920660853	Ubc	2.08E-01	1.910779238	Cct4	1.00E+00	0.942677498	Rsl1d1	1.00E+00	1.209140301	Hivep1	9.62E-01	2.050746202	Prdx2	0.334582315	-0.821962297	Taf10	0.548604627	28.06131554	Ndfip2	1.00E+00	0.960063815	Ruvbl2	1.00E+00	1.394303203	Stk4	1.38E-02	2.382071733
Hras	1.07E-03	1.447908163	Rab20	6.51E-03	2.393848896	Foxp1	2.10E-01	1.206267595	Pglyrp1	1.00E+00	3.507880449	Rps11	1.00E+00	5.350058079	Rps10	9.64E-01	1.843153	Acp5	0.336012217	27.19743156	Pold4	0.548604627	28.19946671	H2-Q5	1.00E+00	2.008675337	Ncoa3	1.00E+00	0.991390944	Stat3	1.39E-02	1.821138263
Psmd13	1.16E-03	0.703010976	Chic2	6.60E-03	0.891130209	Stk38l	2.10E-01	1.012933016	Srp72	1.00E+00	0.957974732	Cct4	1.00E+00	1.051570177	Rack1	9.64E-01	2.122525215	Esd	0.337310522	1.061762094	Fam76b	0.548604627	27.7408905	Actr10	1.00E+00	0.950102806	Amdhd2	1.00E+00	1.320834875	Tmem167	1.43E-02	1.501376987
Rpl7a	1.17E-03	0.690806806	Rps13	6.72E-03	0.564356625	Hbp1	2.15E-01	0.82394129	Bnip3l-ps	1.00E+00	3.525694609	Ywhae	1.00E+00	1.041787505	Kmt2e	9.80E-01	1.351201892	Ftl1	0.33863363	0.634568214	Cep85	0.548604627	27.93077469	Rgs2	1.00E+00	0.076317787	Nfil3	1.00E+00	0.509166896	Pmaip1	1.43E-02	2.551229
Hmox2	1.26E-03	0.885622919	Sdc4	6.78E-03	0.794412971	S100a6	2.16E-01	3.116780043	Rbx1	1.00E+00	0.87239778	Atp6v0e	1.00E+00	1.068546295	Nupr1	9.85E-01	2.094751596	Tjp1	0.33863363	1.070999026	Dnm2	0.548604627	27.43247032	Ifrd1	1.00E+00	0.520993352	Xbp1	1.00E+00	0.760028362	Ikbkb	1.46E-02	1.985823512
