# Supplementary material for: Inflammation-mediated fibroblast activation and immune dysregulation in collagen VII-deficient skin
Source: Front Immunol. 2023 Sep 20;14:1211505. doi: 10.3389/fimmu.2023.1211505 (PMC10557493; doi:10.3389/fimmu.2023.1211505)
Supplement: Supplementary file 1 [file DataSheet_1.zip › Data file S3.csv]

0: KRT genes	p-value 0: KRT	logfold 0: KRT	1: FB genes	p-value 1: FB	logfold 1: FB	2: CHFB genes	p-value 2: CHFB	logfold 2: CHFB	3: VEC genes	p-value 3: VEC	logfold 3: VEC	4: LEC genes	p-value 4: LEC	logfold 4: LEC	5: PVC genes	p-value 5: PVC	logfold 5: PVC	6: SCH genes	p-value 6: SCH	logfold 6: SCH	7: MC genes	p-value 7: MC	logfold 7: MC	8: LYM genes	p-value 8: LYM	logfold 8: LYM	9: NEU genes	p-value 9: NEU	logfold 9: NEU	10: APC genes	p-value 10: APC	logfold 10: APC
Mir6236	7.603E-88	18.211811065673828	CT010467.1	0.000E+00	inf	CT010467.1	1.706E-81	inf	AY036118	4.984E-15	inf	CT010467.1	2.172E-20	inf	CT010467.1	8.577E-31	inf	CT010467.1	8.100E-12	inf	Cyp11a1	1.000E+00	6.219445705413818	CT010467.1	5.345E-55	inf	Mir6236	2.024E-23	37.98320770263672	AY036118	7.570E-48	525.47119140625
AY036118	1.998E-71	inf	AY036118	3.178E-292	inf	Mir6236	4.707E-77	30.31053352355957	CT010467.1	7.847E-15	inf	Mir6236	4.355E-19	40.12617874145508	Mir6236	3.269E-30	38.16554641723633	Mir6236	8.100E-12	20.354171752929688	Samsn1	1.000E+00	3.9546990394592285	AY036118	1.720E-51	600.6333618164062	AY036118	7.202E-23	inf	CT010467.1	2.224E-47	inf
Lars2	2.482E-59	27.195528030395508	Mir6236	2.206E-261	29.37367057800293	AY036118	3.133E-71	inf	Mir6236	1.363E-14	33.062808990478516	AY036118	8.396E-19	inf	AY036118	3.102E-28	inf	AY036118	9.610E-11	434.5882568359375	Csrnp1	1.000E+00	4.400784492492676	Mir6236	9.450E-50	25.417896270751953	CT010467.1	7.215E-21	inf	Mir6236	6.721E-40	21.088747024536133
Krt15	5.069E-49	11.150352478027344	Lars2	4.542E-184	41.654335021972656	Col2a1	4.718E-68	503.638671875	Lars2	9.704E-11	49.54359436035156	Lars2	6.090E-18	61.02961730957031	Lars2	2.893E-21	47.584877014160156	Lars2	2.468E-08	29.8950252532959	Ppp1r15a	1.000E+00	3.554084062576294	Lars2	1.372E-41	39.020267486572266	Lars2	5.584E-20	58.52219009399414	Lars2	5.080E-38	37.98796081542969
Gm26992	1.594E-40	2.319520950317383	Crip1	3.881E-150	12.10519790649414	Col11a1	2.732E-67	18.575780868530273	Ddx3x	1.354E-07	2.6747422218322754	Gm15564	1.607E-11	5.019628047943115	Nrep	7.753E-14	4.753396511077881	Egfl8	1.165E-06	3.3424315452575684	Nr4a3	1.000E+00	4.961856365203857	Gm15564	1.481E-28	4.5340166091918945	Gm15564	4.615E-16	6.4224019050598145	Gm15564	9.703E-24	4.130399703979492
Tmsb4x	1.550E-29	7.903331756591797	Col1a2	8.359E-149	23.872535705566406	Lars2	9.009E-65	42.264060974121094	Lmna	1.023E-05	5.060479164123535	Sparc	1.473E-07	11.733174324035645	Gm15564	6.390E-13	4.12842321395874	Itga6	1.278E-06	2.9366328716278076	Nfkbiz	1.000E+00	4.285780906677246	mt-Rnr1	7.749E-19	25.820558547973633	Ltf	4.204E-15	34.20685577392578	H2-DMa	3.098E-14	4.519853115081787
Gm15564	2.304E-29	2.061270236968994	Col3a1	3.122E-126	8.95563793182373	Fmod	2.627E-56	9.226814270019531	Gm15564	1.618E-05	3.6184499263763428	Cav1	4.809E-07	5.387957572937012	mt-Rnr1	8.751E-10	21.63139533996582	mt-Nd2	1.871E-05	3.7734386920928955	Cpa3	1.000E+00	21.773271560668945	Ptma	3.499E-11	11.805841445922852	mt-Rnr1	1.087E-13	29.03605842590332	Ptpn18	6.770E-12	2.209446430206299
Apoe	8.578E-24	17.64192771911621	Tppp3	2.843E-123	5.357276916503906	Comp	3.683E-56	16.32242774963379	Sox7	3.725E-05	2.8771564960479736	Cavin1	8.215E-07	3.2245163917541504	Cavin1	3.273E-09	2.831303119659424	Dbi	5.877E-05	3.8664939403533936	mt-Cytb	1.000E+00	2.960232973098755	Stmn1	6.246E-11	4.392462253570557	Camp	1.144E-12	289.56524658203125	Laptm5	3.698E-10	2.059584140777588
Hspa1a	1.024E-20	8.697132110595703	Col1a1	5.241E-113	40.273929595947266	Mia	3.516E-55	13.376676559448242	Fstl1	5.456E-05	2.279249906539917	Sparcl1	5.711E-06	5.114278793334961	Crip1	1.390E-08	16.3992977142334	mt-Rnr1	1.273E-04	20.4791202545166	Rnf19b	1.000E+00	3.8704521656036377	mt-Nd4	2.670E-09	3.2855141162872314	Ngp	1.175E-12	139.84837341308594	Ptma	4.949E-08	4.474858283996582
Rn7sk	1.223E-18	1.7410800457000732	Gm15564	4.958E-107	3.3492891788482666	Col11a2	2.946E-52	13.382652282714844	Cavin1	6.180E-05	2.522369384765625	Serpinh1	3.445E-05	2.198742151260376	Cav1	3.935E-08	2.964606761932373	Lgals1	2.466E-04	3.4123425483703613	Nr4a1	1.000E+00	4.532717704772949	mt-Nd1	4.216E-09	3.3068552017211914	Degs1	1.315E-12	4.165855884552002	Spag9	6.080E-08	2.0916459560394287
Col17a1	1.182E-17	1.800086259841919	Tmsb4x	1.196E-100	13.624832153320312	Col27a1	9.470E-52	6.3817458152771	Sparcl1	2.024E-04	3.355509042739868	Cd93	7.506E-05	3.10148286819458	Rgs5	1.876E-07	11.537226676940918	Col1a2	3.484E-04	1.878014326095581	Cd200r3	1.000E+00	3.6484909057617188	Ncl	8.465E-09	2.35699200630188	Tmsb4x	1.113E-11	74.5739974975586	mt-Rnr1	1.095E-07	12.252623558044434
Fxyd3	5.761E-17	2.1036789417266846	Islr	1.796E-89	3.2673721313476562	Ecrg4	4.653E-46	13.615325927734375	Adamts1	2.024E-04	1.8972667455673218	Plxnd1	1.342E-04	2.366131544113159	Tinagl1	2.932E-07	3.6912026405334473	Sema3b	4.610E-04	2.361325979232788	Il10ra	1.000E+00	3.790356159210205	Ighm	1.226E-08	8.510631561279297	H2afz	7.089E-11	3.6247544288635254	Cd52	3.067E-07	4.897413730621338
Hes1	5.816E-16	1.9516080617904663	Itm2a	1.796E-89	3.692260265350342	Mfge8	6.706E-46	16.32328224182129	Eng	2.640E-04	2.0634400844573975	Cd34	1.620E-04	2.981215000152588	Fmr1	6.394E-07	2.4056782722473145	Sparc	5.048E-04	12.104849815368652	Ptma	1.000E+00	4.175879955291748	Pgls	4.430E-08	2.865921974182129	Lyz2	3.500E-10	21.544147491455078	Alox5ap	4.129E-07	1.3052133321762085
Rpph1	2.722E-12	1.5774306058883667	Col5a1	4.465E-89	3.3982112407684326	Col9a1	1.794E-43	18.00828742980957	Emp1	3.994E-04	3.3427951335906982	mt-Rnr2	1.942E-04	26.064788818359375	Eln	7.136E-07	8.304947853088379	Col1a1	9.004E-04	1.9598965644836426	Zfp326	1.000E+00	5.7425127029418945	Rps15	6.964E-08	2.6690011024475098	Eif4g2	4.046E-10	4.39996862411499	Arhgdib	5.547E-07	1.9390337467193604
Pdlim4	2.722E-12	1.159212350845337	Ckb	9.376E-86	3.29372239112854	Cnmd	3.434E-41	10.252371788024902	Stat3	8.150E-04	2.169306516647339	Igfbp7	2.609E-04	8.908016204833984	Myl9	7.266E-07	5.958401203155518	mt-Cytb	9.004E-04	8.872671127319336	Rabgef1	1.000E+00	2.526487112045288	mt-Cytb	7.043E-08	5.281048774719238	Ywhaz	4.243E-10	2.8759374618530273	Atpif1	7.769E-07	2.1665494441986084
Anxa8	2.731E-12	0.967175304889679	Fn1	1.003E-85	6.881955623626709	Itm2a	1.125E-40	4.6173858642578125	Slc38a2	8.377E-04	2.8115432262420654	Ddx3x	3.167E-04	1.6573936939239502	Mcam	4.707E-06	2.46657133102417	Gm15564	1.032E-03	2.4497318267822266	Eef2	1.000E+00	2.1679255962371826	mt-Nd2	1.152E-06	2.676964044570923	Chil3	5.658E-10	18.26691246032715	H2-DMb1	8.102E-07	2.5279438495635986
Itm2b	9.745E-11	1.158210039138794	Pcolce	1.833E-83	2.940577745437622	Fam180a	2.112E-39	5.412713527679443	Ywhaz	9.633E-04	1.991714596748352	Crip1	4.840E-04	3.116381883621216	mt-Nd4	6.629E-06	4.423435688018799	Cnp	6.374E-03	2.729799747467041	Serpinb1a	1.000E+00	2.078488349914551	Cd79a	3.684E-06	3.741872787475586	Tkt	6.981E-10	4.766475200653076	Fxyd5	1.529E-06	1.569685459136963
Nfix	1.011E-10	1.0631223917007446	mt-Rnr2	1.123E-80	22.064138412475586	Acan	2.112E-39	16.344057083129883	Cdh5	1.285E-03	3.8474349975585938	Fos	5.757E-04	4.32024621963501	Col3a1	1.668E-05	2.8868448734283447	Mpz	8.096E-03	78.80451202392578	Hsp90aa1	1.000E+00	15.833731651306152	Calm2	4.217E-06	1.5459893941879272	Dgat1	9.144E-10	4.0985589027404785	Stmn1	2.707E-06	3.2990591526031494
Egr1	1.449E-10	2.258103370666504	Fstl1	9.816E-78	7.081758499145508	Vit	5.846E-39	3.5043153762817383	Eln	2.113E-03	4.934041500091553	Pdgfb	9.309E-04	2.7315566539764404	Nr4a1	1.200E-04	2.4927453994750977	Id2	8.096E-03	2.78478741645813	Bag3	1.000E+00	2.91475248336792	Cd79b	5.836E-06	3.1265172958374023	mt-Nd4	2.519E-09	4.7298994064331055	Ncl	5.510E-06	2.1885271072387695
Krt2	2.848E-10	7.3661909103393555	Sparc	1.937E-75	40.02128601074219	Ucma	4.487E-37	12.22861099243164	Gng11	2.892E-03	3.2974534034729004	Col15a1	9.611E-04	3.0299811363220215	mt-Nd2	1.539E-04	3.8832194805145264	Nid1	8.126E-03	2.1417672634124756	Chka	1.000E+00	5.151158332824707	Rps14	7.534E-06	9.149556159973145	S100a9	3.972E-09	534.06787109375	Plaur	1.166E-05	2.384565830230713
Txnip	7.290E-10	1.3454194068908691	mt-Cytb	2.132E-75	6.272552967071533	Gm15564	5.896E-37	3.738713026046753	Fbln2	2.916E-03	2.7452845573425293	Eln	9.814E-04	4.272929668426514	Lgals1	1.725E-04	5.007364749908447	Mbp	8.126E-03	18.390743255615234	Nfkb1	1.000E+00	4.185282230377197	Rplp2	7.534E-06	4.825698375701904	Adpgk	5.832E-09	3.226801633834839	Cldn1	1.748E-05	3.9083290100097656
Tgfbi	1.312E-08	1.3122602701187134	Cavin1	4.841E-75	2.330190896987915	Vkorc1	9.961E-36	3.2120535373687744	Marcksl1	3.087E-03	1.9996936321258545	Ier2	1.445E-03	2.366173267364502	Calm2	1.508E-03	2.085160732269287	Gatm	9.236E-03	1.8503828048706055	Slc38a2	1.000E+00	3.7202553749084473	Rps25	7.534E-06	2.481842279434204	Cstdc5	1.357E-08	94.40965270996094	Rps15	2.846E-05	1.7797750234603882
Jund	2.443E-08	2.7484967708587646	Ccdc80	1.715E-72	3.1502726078033447	Sparc	4.037E-35	208.803955078125	mt-Cytb	7.024E-03	5.7586565017700195	Gpx1	1.495E-03	1.736950159072876	Nr2f2	3.357E-03	1.9393552541732788	Cadm4	9.448E-03	2.24745774269104	Kdm6b	1.000E+00	3.36788010597229	Chchd2	7.977E-06	1.7294398546218872	Stfa2l1	1.391E-08	25.207931518554688	Napsa	3.622E-05	1.7448457479476929
Hspa1b	6.105E-08	6.891396522521973	mt-Nd2	1.200E-71	3.2894251346588135	Rcn3	1.179E-33	3.15132737159729	Hnrnph1	1.015E-02	1.623085856437683	Egr1	2.044E-03	2.969712018966675	Dynll1	3.940E-03	2.452270030975342	Tpt1	1.205E-02	7.298346042633057	Rgs1	1.000E+00	2.6119277477264404	Pabpc1	1.005E-05	1.729322910308838	Arhgdib	2.631E-08	7.007768154144287	Cnbp	4.716E-05	1.6638213396072388
Mgst3	8.617E-08	0.965628445148468	S100a6	1.483E-71	12.183473587036133	Maged1	1.674E-33	2.222202777862549	Sub1	1.015E-02	1.5886828899383545	Pecam1	2.044E-03	2.4416568279266357	mt-Cytb	3.940E-03	5.633339881896973	mt-Nd4	1.535E-02	2.904177665710449	Nedd4	1.000E+00	2.2647933959960938	Chchd10	1.225E-05	4.135138511657715	Mbnl1	3.110E-08	3.829925537109375	Atp1a1	6.603E-05	1.5033214092254639
Dgcr6	2.151E-07	0.8223466873168945	Lgals1	6.072E-71	5.466330528259277	Mgp	3.234E-32	64.57887268066406	Hnrnpa2b1	1.062E-02	1.7763487100601196	Sox18	2.142E-03	1.4842932224273682	mt-Nd1	4.951E-03	3.181448459625244	Hspg2	1.771E-02	1.881095051765442	Cox5b	1.000E+00	2.406658411026001	Anp32e	1.232E-05	2.2786965370178223	Anxa1	3.110E-08	5.736088752746582	Ubl3	1.916E-04	1.8488500118255615
Gas6	4.751E-07	1.1705375909805298	Nenf	7.179E-70	2.208740711212158	Bgn	9.001E-32	11.73394775390625	C130074G19Rik	1.094E-02	2.2654402256011963	Spag9	2.201E-03	1.675845742225647	Sparcl1	5.657E-03	3.5503361225128174	Cnn3	1.771E-02	1.706592321395874	Egr1	1.000E+00	6.0009379386901855	Calm1	1.557E-05	2.042222738265991	Mpc2	3.605E-08	2.9841692447662354	Lmna	2.269E-04	2.1494452953338623
Dapl1	4.935E-07	2.0553226470947266	Nrep	1.552E-69	2.549304485321045	Hapln1	1.669E-31	3.0540807247161865	Tinagl1	1.299E-02	2.4033031463623047	Lmna	2.559E-03	2.271883487701416	Galnt16	6.230E-03	3.477163314819336	mt-Rnr2	1.771E-02	14.748854637145996	Coq10b	1.000E+00	31.157211303710938	Eif4a1	1.644E-05	1.5268595218658447	Rpl32	4.114E-08	5.650275230407715	Cd44	2.322E-04	1.6258676052093506
Mettl7a1	5.617E-07	1.5862888097763062	Selenom	2.231E-68	2.135399580001831	Col9a2	1.181E-30	12.708779335021973	Ltbp4	1.845E-02	2.2547857761383057	Tinagl1	2.622E-03	1.8984503746032715	Lamb2	7.471E-03	1.5335204601287842	Lamb1	2.579E-02	1.8794777393341064	Peli1	1.000E+00	3.1772592067718506	Magoh	1.731E-05	1.8264954090118408	Lta4h	4.114E-08	3.1213622093200684	Map2k3	3.091E-04	1.2346597909927368
Mpc2	7.020E-07	1.0061500072479248	Col15a1	2.231E-68	3.0188329219818115	Scrg1	2.395E-29	3.3376166820526123	Ddx5	2.097E-02	3.721567153930664	mt-Nd4	3.488E-03	4.0092058181762695	Serpine2	1.027E-02	1.9667384624481201	Mcam	2.687E-02	2.1601850986480713	Dnaja1	1.000E+00	6.349116325378418	mt-Nd6	2.836E-05	1.7322460412979126	Pglyrp1	4.327E-08	4.8358378410339355	Rgs2	3.296E-04	2.808262348175049
Fgfr2	7.564E-07	1.0122931003570557	Rcn3	7.282E-68	2.4008617401123047	mt-Nd4	4.162E-29	5.669493198394775	Tuba1a	2.116E-02	2.136793375015259	Scarb1	4.080E-03	2.652561902999878	Ccdc80	1.264E-02	3.3031983375549316	Mal	2.739E-02	6.9051432609558105	Plau	1.000E+00	2.5275990962982178	Dynll1	3.117E-05	1.5576999187469482	Alas1	6.837E-08	3.3746185302734375	Nop58	3.306E-04	2.228212356567383
Gm20481	8.023E-07	1.1692527532577515	Dynll1	2.092E-67	2.4408693313598633	Col9a3	7.016E-29	14.784734725952148	Dusp6	2.542E-02	2.956099033355713	mt-Rnr1	4.635E-03	17.332378387451172	Dlk1	1.663E-02	3.685666084289551	Plp1	3.141E-02	1.8684743642807007	Gas2l3	1.000E+00	2.5724284648895264	Rps9	4.713E-05	7.287677764892578	Cybb	7.193E-08	3.602149486541748	Cd207	3.810E-04	48.21781921386719
Dst	8.171E-07	0.9720515608787537	mt-Rnr1	2.170E-67	14.75049877166748	Snorc	7.016E-29	46.21234130859375	Pecam1	2.542E-02	3.0032124519348145	Dusp6	4.682E-03	2.317925453186035	Mef2c	1.673E-02	2.2962310314178467	Rps14	6.907E-02	2.874314546585083	Foxp1	1.000E+00	1.5411052703857422	Vpreb3	4.713E-05	6.493298530578613	Rps9	8.279E-08	7.033565521240234	Tm6sf1	3.862E-04	1.9494831562042236
Mgll	8.356E-07	2.3646326065063477	Col6a3	8.814E-66	2.3578383922576904	mt-Cytb	7.086E-29	10.599384307861328	Apold1	3.217E-02	1.7170536518096924	Sox17	4.834E-03	2.849597454071045	Filip1l	1.958E-02	2.2092788219451904	Plekha4	6.907E-02	1.900946855545044	Ccl2	1.000E+00	7.346463680267334	Cmtm7	5.320E-05	2.130159616470337	Pgls	8.279E-08	2.194784641265869	Olfr907	7.182E-04	1.7694542407989502
Fth1	1.264E-06	1.5449765920639038	Lum	3.039E-64	4.434922695159912	Fndc3b	2.440E-28	2.0960299968719482	Dab2	3.335E-02	1.8642702102661133	Plpp3	4.904E-03	2.3423373699188232	Postn	2.026E-02	2.3303022384643555	Hbegf	7.838E-02	2.9902758598327637	Taok3	1.000E+00	3.583967924118042	Ywhaz	5.380E-05	1.4661301374435425	S100a8	9.451E-08	272.16717529296875	Ranbp1	8.610E-04	1.4248164892196655
mt-Rnr2	1.617E-06	11.554069519042969	Col14a1	5.772E-63	3.1920721530914307	Cst3	3.766E-28	18.68648910522461	Nfkbiz	3.437E-02	1.688795566558838	Sox7	6.369E-03	2.6559340953826904	Ckb	2.694E-02	1.9119666814804077	Lamc1	9.562E-02	1.671743392944336	Poln	1.000E+00	5.430406093597412	Cd24a	7.889E-05	3.6087162494659424	Ifitm6	1.775E-07	3.4119482040405273	Lyz2	9.793E-04	9.422462463378906
mt-Nd4	1.743E-06	2.059204339981079	Vkorc1	6.584E-63	2.121211051940918	Islr	4.662E-27	2.499711275100708	Pdzd2	3.437E-02	2.0069234371185303	Aqp1	6.416E-03	2.7260935306549072	Myh11	4.798E-02	3.743931293487549	Col14a1	9.604E-02	2.6992146968841553	Sgpl1	1.000E+00	2.227304458618164	Hnrnph1	9.033E-05	1.708504319190979	Syne1	4.674E-07	2.4317572116851807	Emp3	1.181E-03	1.3808510303497314
Igfbp2	2.001E-06	1.0217258930206299	Calm1	5.053E-62	2.755042314529419	Rrbp1	1.136E-26	2.3479764461517334	Flt1	3.622E-02	1.3800582885742188	Ets1	9.710E-03	1.9177532196044922	Pmp22	4.954E-02	1.3616992235183716	Dag1	1.056E-01	1.825637698173523	Gnai1	1.000E+00	3.381068468093872	Plac8	9.090E-05	4.935123920440674	Rps15	5.619E-07	2.6991891860961914	Prkcb	1.227E-03	2.6313838958740234
Hsp90aa1	2.965E-06	5.714027404785156	mt-Nd4	2.616E-61	3.5526821613311768	Cyp51	4.363E-26	2.8944764137268066	Prcp	4.782E-02	2.034332036972046	Ehd2	1.323E-02	2.8300817012786865	Id1	5.410E-02	2.4366652965545654	Ckb	1.076E-01	2.023120880126953	Jpt1	1.000E+00	3.2371675968170166	Gpx1	9.090E-05	2.0839908123016357	Stfa1	6.189E-07	87.14348602294922	Pak1	1.331E-03	1.9353104829788208
Tppp3	4.172E-06	1.0996830463409424	Itm2b	1.355E-59	3.0168955326080322	mt-Nd6	1.482E-25	2.797119379043579	Map7d1	4.912E-02	1.7938398122787476	Cd81	1.476E-02	1.361646294593811	Anxa1	5.525E-02	1.8506771326065063	Zeb2	1.314E-01	1.7274839878082275	Sla	1.000E+00	4.892591953277588	Tmsb4x	1.320E-04	14.253782272338867	Flna	6.681E-07	2.231886148452759	Top1	2.156E-03	1.566136121749878
Krt5	7.451E-06	5.288402557373047	Maged2	1.507E-59	2.752614974975586	Nt5e	1.490E-25	3.2527363300323486	Aqp1	5.150E-02	3.5358519554138184	Eng	1.627E-02	1.1754902601242065	Col1a1	6.228E-02	1.815657138824463	Calm1	1.443E-01	1.5762369632720947	Fbxo34	1.000E+00	3.167550802230835	Hnrnpab	1.320E-04	1.7514290809631348	mt-Cytb	6.681E-07	6.3734917640686035	Ly86	2.395E-03	2.7696659564971924
Bcl11b	7.596E-06	1.4972351789474487	Col5a2	1.855E-59	2.0806121826171875	Sdc4	2.623E-25	10.332868576049805	mt-Nd4	6.854E-02	3.203401803970337	Sptbn1	1.743E-02	1.6776576042175293	Col1a2	7.787E-02	2.2305867671966553	Aatk	1.468E-01	1.5742570161819458	Slc6a4	1.000E+00	2.607572078704834	Selenoh	1.418E-04	2.7216360569000244	Cox4i1	8.192E-07	2.5629847049713135	Mbnl2	3.438E-03	1.814276933670044
Aqp3	1.293E-05	0.39775338768959045	Clec3b	1.908E-59	4.366650581359863	Hmgcr	3.021E-23	3.2949001789093018	Cldn5	7.710E-02	4.509779930114746	Rasip1	1.993E-02	1.5913699865341187	S100a11	8.414E-02	1.3807826042175293	Limch1	1.607E-01	2.513408660888672	Hbb-bs	1.000E+00	4.063342571258545	Pkig	2.336E-04	2.6466598510742188	Rpl8	9.409E-07	4.253547191619873	Phc2	4.176E-03	1.7231379747390747
Tob1	2.169E-05	0.7095524668693542	Nfix	6.897E-59	1.7091009616851807	Emilin1	3.980E-23	2.4481687545776367	Trp53	7.727E-02	1.4574897289276123	mt-Nd1	2.732E-02	2.772298812866211	Thbs1	8.865E-02	2.569181203842163	Tuba1a	1.800E-01	1.9501335620880127	Zfp36l1	1.000E+00	3.6484909057617188	H2afv	2.419E-04	2.624330520629883	Stfa3	1.147E-06	25.633398056030273	Jpt1	4.468E-03	1.0552908182144165
Sod1	2.371E-05	0.9062013030052185	Fxyd1	1.773E-58	1.847441554069519	S100a10	5.444E-22	12.183564186096191	Glul	7.792E-02	2.126709222793579	Plvap	2.843E-02	1.014204502105713	Itih5	8.865E-02	3.8465943336486816	Timp3	2.450E-01	1.598887324333191	Nfkbia	1.000E+00	3.6982688903808594	Rps5	3.601E-04	7.779735565185547	Rpl4	1.302E-06	1.7141920328140259	Rpl32	5.089E-03	2.8111085891723633
Gstm1	4.534E-05	0.8630341291427612	Serpinh1	4.645E-57	2.957158088684082	Fibin	2.144E-21	2.330636501312256	Ncl	8.152E-02	1.5781725645065308	Emcn	3.447E-02	1.113403558731079	Aplp2	9.942E-02	1.2544008493423462	Cadm1	2.790E-01	2.531118154525757	Junb	1.000E+00	11.356058120727539	Ybx1	4.113E-04	1.7394129037857056	Cebpe	1.481E-06	3.3309383392333984	Prdx6	5.427E-03	1.0312163829803467
Cnpy2	5.733E-05	0.6362280249595642	Ddah2	5.032E-57	1.989506721496582	Msmo1	3.188E-21	2.83412766456604	Cdc42ep3	1.082E-01	1.9478046894073486	Kdr	3.981E-02	1.7526692152023315	Epb41l2	1.208E-01	1.786169409751892	Slc44a1	2.844E-01	1.5855185985565186	Eif5	1.000E+00	2.2812201976776123	Atpif1	4.913E-04	1.9880956411361694	Rps14	1.481E-06	7.055993556976318	Itm2b	5.562E-03	0.9418067336082458
Nfic	6.373E-05	1.0402777194976807	Myl6	5.503E-57	2.467188835144043	Omd	3.496E-21	4.765854835510254	Nfkb1	1.108E-01	1.4415358304977417	Ptprb	4.801E-02	2.0126616954803467	Fxyd1	1.243E-01	1.666634440422058	Gas7	2.844E-01	1.4551500082015991	Ccnl1	1.000E+00	2.7893083095550537	Rps18	5.731E-04	7.0991530418396	S100a11	1.481E-06	7.683863639831543	mt-Nd4	5.737E-03	1.5995657444000244
Rhob	7.440E-05	0.7311385273933411	S100a10	4.981E-56	5.543507099151611	mt-Nd2	3.496E-21	4.315789222717285	Crip1	1.176E-01	1.983302354812622	Mcam	4.965E-02	2.2598369121551514	Tmsb4x	1.412E-01	5.709785461425781	Mpc2	3.513E-01	1.5895558595657349	Apoe	1.000E+00	1.514309287071228	Npm1	6.627E-04	1.8659379482269287	Cebpz	1.481E-06	2.4335989952087402	Tyrobp	7.498E-03	2.006230354309082
Fos	9.244E-05	1.3523926734924316	Gnas	3.796E-55	2.813779354095459	Ppic	3.640E-21	2.5585145950317383	Zfp36l1	1.296E-01	2.2207889556884766	Ralb	5.137E-02	1.5876903533935547	Tpm2	1.437E-01	5.716367721557617	Dynll1	3.781E-01	2.7617084980010986	Tyrobp	1.000E+00	2.1070995330810547	Alyref	6.627E-04	1.8127001523971558	Glrx	1.508E-06	2.502415180206299	Ly6e	7.906E-03	1.439098596572876
Osgin1	9.355E-05	1.6904422044754028	Col6a1	2.257E-54	2.5640947818756104	Selenom	5.294E-21	2.500568151473999	Sptan1	1.473E-01	1.3426014184951782	Cdh5	5.706E-02	2.312150478363037	Jag1	1.480E-01	1.7099682092666626	Sptbn1	3.781E-01	1.6374300718307495	Casp3	1.000E+00	3.112848997116089	Eif4g2	6.677E-04	1.1838799715042114	Rpl35a	2.432E-06	3.4739139080047607	Mknk2	1.182E-02	1.8041857481002808
Reep5	9.382E-05	1.0259127616882324	Angptl2	2.848E-53	2.052145481109619	Crispld1	6.268E-21	2.612607479095459	Wwtr1	1.781E-01	1.510009527206421	Mef2c	5.748E-02	1.4007084369659424	Ccn1	1.526E-01	2.0020174980163574	mt-Nd1	3.781E-01	2.0630342960357666	Elf1	1.000E+00	2.2766401767730713	Txnrd1	7.480E-04	2.0968825817108154	Ckap4	2.626E-06	2.7738027572631836	Sod1	1.369E-02	1.2766015529632568
Igfbp3	1.123E-04	1.0113250017166138	Ndufa13	3.088E-53	1.720994472503662	Wif1	1.186E-20	3.6567223072052	Arl5b	1.781E-01	1.472617745399475	Adgrf5	7.829E-02	1.7310038805007935	Rasgrp2	1.718E-01	1.8192883729934692	Atp5d	4.049E-01	1.0587997436523438	Rbbp6	1.000E+00	4.382375240325928	Srsf3	7.765E-04	1.7587698698043823	Hspa8	2.751E-06	1.7058436870574951	Eif1a	1.479E-02	1.3094485998153687
Jun	1.302E-04	0.9230676889419556	Nedd4	3.349E-53	1.81905198097229	Cspg4	2.345E-20	1.9540077447891235	Cd93	1.781E-01	1.6065211296081543	Elk3	7.829E-02	1.6929703950881958	Tppp3	1.826E-01	1.8864377737045288	Atp5j2	4.100E-01	1.3377087116241455	Eif4a1	1.000E+00	2.1679255962371826	Serbp1	8.109E-04	1.5177922248840332	Sgms2	2.751E-06	2.634596347808838	Kdm6b	1.744E-02	1.4601683616638184
Itga6	2.060E-04	0.5083034038543701	S100a11	8.260E-53	2.1356098651885986	Sec61b	2.430E-20	4.045439720153809	S100a10	1.874E-01	2.7170987129211426	Kitl	8.533E-02	2.3752458095550537	Tagln	1.826E-01	8.951473236083984	Gm26992	4.337E-01	2.329380989074707	Efnb2	1.000E+00	3.6409764289855957	Smarca4	1.161E-03	3.1761560440063477	Myl6	3.014E-06	2.8605763912200928	Slc38a1	1.869E-02	1.746842384338379
Sparc	2.352E-04	0.5725598335266113	Matn2	3.540E-52	2.661673069000244	Pmvk	5.418E-20	2.93277645111084	Gnas	1.874E-01	1.6834226846694946	Ly6c1	8.556E-02	1.7095263004302979	Phlda1	1.877E-01	1.5572175979614258	Gm20594	4.422E-01	2.3464763164520264	Clec12b	1.000E+00	3.3571770191192627	Vars	1.394E-03	1.8786721229553223	Prdx6	3.014E-06	6.130163192749023	Mfge8	1.869E-02	8.713470458984375
Aldh2	2.521E-04	0.7517990469932556	Cd248	4.908E-52	3.1350998878479004	Chad	1.296E-19	5.558539867401123	Sox4	2.244E-01	1.6908560991287231	Zfp36l1	8.608E-02	2.2999467849731445	Cxcl12	1.901E-01	1.1829276084899902	Cox8a	4.972E-01	2.086836338043213	Cited4	1.000E+00	4.884812355041504	Micos10	1.486E-03	1.4711683988571167	Calm1	3.401E-06	3.2140095233917236	Ptms	2.285E-02	0.9560630917549133
Stmn1	2.622E-04	1.0219273567199707	Serpinf1	1.724E-51	3.2505152225494385	Serpinh1	1.523E-19	4.42234468460083	Tm4sf1	2.487E-01	2.8071959018707275	Ablim1	8.608E-02	2.360069513320923	Lbh	2.160E-01	2.4479916095733643	Sirt2	5.077E-01	1.6324646472930908	Uap1	1.000E+00	2.2647933959960938	Pcna	1.506E-03	2.434101104736328	Pcna	6.447E-06	2.839137554168701	Pxdc1	2.349E-02	2.6302618980407715
Col2a1	2.665E-04	1.8075511455535889	Igfbp6	5.147E-51	4.866615295410156	mt-Nd1	2.051E-19	3.9083945751190186	S1pr1	2.501E-01	1.849503517150879	Ddx5	8.925E-02	1.885797381401062	Thy1	2.283E-01	2.1623647212982178	Scd2	5.086E-01	3.3618054389953613	Frmd4a	1.000E+00	2.2923574447631836	H3f3a	1.812E-03	1.4399956464767456	Hp	6.447E-06	3.4648358821868896	Cebpz	2.403E-02	1.5341564416885376
Prxl2b	2.758E-04	0.7279433608055115	Bgn	1.381E-49	5.428729057312012	Htra1	2.244E-19	2.138381242752075	Epas1	2.667E-01	1.2589658498764038	C130074G19Rik	9.282E-02	2.283839702606201	Fos	2.330E-01	2.5806920528411865	Prdx2	5.103E-01	1.2680423259735107	Snrpd1	1.000E+00	3.3571770191192627	Hmgb1	1.816E-03	2.195432186126709	Cd52	7.442E-06	1.8338831663131714	Hapln3	2.473E-02	2.989500045776367
Rnase4	3.453E-04	0.8492174744606018	Fndc1	2.161E-49	2.6709654331207275	Chadl	2.470E-19	1.9302053451538086	Il6st	2.837E-01	1.3645694255828857	Ccn1	1.031E-01	2.1348509788513184	Aspn	2.348E-01	1.8404145240783691	Sostdc1	5.103E-01	2.2237722873687744	Cd44	1.000E+00	2.4906058311462402	Eef1b2	2.029E-03	3.0151994228363037	mt-Nd1	7.442E-06	3.6212270259857178	Cct5	2.596E-02	0.825976550579071
Xist	4.089E-04	1.3245497941970825	Nfic	1.312E-47	1.5210585594177246	Fn1	1.167E-18	10.384251594543457	Gpx1	3.015E-01	1.0860838890075684	Dll4	1.058E-01	2.528244972229004	Hnrnph1	2.682E-01	1.4808067083358765	Kcna1	5.103E-01	1.3642207384109497	Skil	1.000E+00	29.81990623474121	Rpl14	2.071E-03	2.700908899307251	Rack1	8.041E-06	3.022540330886841	Clec5a	2.666E-02	2.9135313034057617
Gm8696	4.500E-04	1.2932919263839722	Hcfc1r1	4.619E-47	1.873278260231018	Col16a1	1.267E-18	2.869825839996338	Bcl6b	3.094E-01	1.9324008226394653	Itgb1	1.058E-01	1.8801616430282593	Nedd4	2.810E-01	1.5551605224609375	Cryab	5.567E-01	4.3068132400512695	Myb	1.000E+00	1.5703939199447632	Rack1	2.121E-03	4.065945625305176	Rpl26	8.041E-06	2.9095630645751953	Slc38a2	2.876E-02	1.3369686603546143
Ccl27a	4.769E-04	1.847865343093872	Olfml2b	2.125E-45	2.1567673683166504	Htra3	2.045E-18	1.9420361518859863	Ets1	3.178E-01	2.505913734436035	Amotl2	1.095E-01	1.532462477684021	Dnaja1	2.814E-01	1.0115333795547485	Fst	5.734E-01	1.6745319366455078	Kit	1.000E+00	2.013775110244751	Zfas1	2.363E-03	1.430883765220642	Aldh2	1.024E-05	2.3146064281463623	Gnl3	3.009E-02	1.6962850093841553
Auts2	5.679E-04	1.3733898401260376	Mdk	6.482E-45	2.491516351699829	Ppib	2.628E-18	4.389510631561279	Nrp1	3.255E-01	1.8164163827896118	Olfr907	1.118E-01	1.7809438705444336	Egr1	2.858E-01	2.2694084644317627	Cox4i1	5.891E-01	1.26248300075531	Zeb2	1.000E+00	1.0418479442596436	Nol7	2.403E-03	1.1296361684799194	Naca	1.080E-05	2.099853277206421	Col2a1	3.265E-02	0.15761014819145203
Nedd4	6.156E-04	0.4952785074710846	Ptn	1.412E-44	4.223947048187256	Fkbp10	4.056E-18	1.6490439176559448	Bach1	3.305E-01	1.7053587436676025	Tagln2	1.190E-01	1.419827938079834	Abcc9	2.922E-01	1.5474272966384888	Fgl2	5.891E-01	2.3456802368164062	Il4	1.000E+00	3.7650489807128906	Hsp90ab1	2.455E-03	4.27934455871582	Rps24	1.082E-05	8.795172691345215	Anxa1	3.296E-02	0.16433793306350708
Blvrb	6.325E-04	0.5930266976356506	Anxa2	1.412E-44	2.3462202548980713	Ostc	7.811E-18	2.302222728729248	Sfpq	3.305E-01	0.9674478769302368	Rgcc	1.190E-01	3.3902666568756104	Mprip	3.109E-01	1.1909371614456177	Ptn	5.945E-01	1.769838571548462	Acer3	1.000E+00	1.78385329246521	Rpl8	2.465E-03	6.400004863739014	Rps18	1.134E-05	4.0164570808410645	Il1r2	3.327E-02	2.5804591178894043
Socs3	6.325E-04	0.9785286784172058	Fbn1	3.894E-44	2.900120496749878	Ank	1.212E-17	2.8024516105651855	Scarb1	3.339E-01	1.9996936321258545	Nedd4	1.215E-01	1.7070482969284058	Prkacb	3.109E-01	1.4724842309951782	Arpc3	6.127E-01	1.4241377115249634	Snrpe	1.000E+00	1.669166088104248	Anp32b-ps1	2.713E-03	1.5510159730911255	Cd47	1.134E-05	3.0596492290496826	Srsf7	3.609E-02	1.649080514907837
Pgls	7.377E-04	0.41640016436576843	Tnxb	8.927E-44	2.2439208030700684	Sub1	2.323E-17	1.9225610494613647	Entpd1	3.374E-01	1.6798681020736694	Pcp4l1	1.265E-01	1.5895441770553589	Bgn	4.204E-01	0.5629990100860596	Ndufs8	6.241E-01	2.380786418914795	Gpr141b	1.000E+00	5.430406093597412	Snrpb	2.922E-03	1.0396814346313477	Plaur	1.134E-05	5.598970413208008	Lgals1	3.623E-02	2.3805720806121826
Gm38947	8.165E-04	0.9364185929298401	Tgfbi	3.229E-42	2.1358015537261963	Ssr4	2.914E-17	5.366437911987305	Spag9	3.541E-01	1.7321867942810059	mt-Nd2	1.309E-01	2.3298563957214355	Hnrnpa2b1	4.204E-01	1.3998850584030151	Pmp22	7.428E-01	26.793697357177734	Milr1	1.000E+00	2.0463600158691406	Dut	3.048E-03	1.9596601724624634	Rps11	1.526E-05	1.9100126028060913	Txnip	4.042E-02	2.222454786300659
Twsg1	1.370E-03	0.9242621660232544	Marcks	4.363E-41	2.193148374557495	S100a1	3.983E-17	1.826272964477539	Ndst1	3.541E-01	1.3680952787399292	Epas1	1.339E-01	1.2308303117752075	Prkar1a	4.209E-01	1.3349751234054565	Actg1	8.181E-01	1.5430469512939453	mt-Nd2	1.000E+00	1.130096197128296	Srsf6	3.571E-03	1.527345895767212	Actr3	1.532E-05	2.5484020709991455	Ddx5	4.268E-02	1.623904824256897
Sema3f	1.384E-03	0.9223924875259399	Tuba1a	6.882E-41	1.573704719543457	Cdkn1c	4.416E-17	2.1644392013549805	Nasp	3.541E-01	1.49937105178833	Fstl1	1.339E-01	1.6566102504730225	Map2k3	4.556E-01	1.490300178527832	Rps9	8.259E-01	1.4362131357192993	Hsph1	1.000E+00	8.564050674438477	Hmgn2	4.062E-03	2.223710775375366	Rps3	1.532E-05	4.668305397033691	Hint1	4.504E-02	1.1300886869430542
Oat	1.471E-03	0.7959561944007874	Col6a2	1.534E-40	1.5714998245239258	Zbtb20	1.378E-16	1.9045592546463013	Txnrd1	3.589E-01	1.3417397737503052	Hnrnph1	1.366E-01	1.3426800966262817	Lmna	4.680E-01	1.7558218240737915	Serpinh1	8.301E-01	0.9946649670600891	Tespa1	1.000E+00	1.7484123706817627	Lgals9	5.628E-03	3.3003642559051514	Rplp2	1.654E-05	3.8976449966430664	Fosb	4.625E-02	2.23272967338562
Myc	1.475E-03	1.1643191576004028	Spon2	1.361E-39	3.2760136127471924	Itm2c	1.960E-16	1.7467702627182007	Angptl4	3.589E-01	3.5163402557373047	Flt1	1.416E-01	2.047943592071533	Atpif1	4.991E-01	1.0692262649536133	Utrn	8.301E-01	1.5554087162017822	Inpp5d	1.000E+00	1.903623104095459	Blnk	5.676E-03	3.967198371887207	Cpne3	1.826E-05	2.3391029834747314	S100a4	4.802E-02	1.8582031726837158
Zfp296	1.492E-03	1.1257175207138062	Lmna	2.682E-39	1.946316123008728	Hdlbp	1.960E-16	2.7690701484680176	App	3.717E-01	1.2743425369262695	Hes1	1.511E-01	0.9600837826728821	Atp1b2	5.021E-01	1.7196624279022217	Rnaset2b	9.138E-01	1.7100236415863037	Snhg1	1.000E+00	2.4633631706237793	Tuba1b	6.178E-03	2.5990333557128906	Serbp1	1.856E-05	1.7697910070419312	Cfp	5.698E-02	1.3101625442504883
Gas1	1.842E-03	0.7558336853981018	S100a13	8.634E-39	1.7124484777450562	Slc29a1	3.115E-16	1.5913821458816528	Sema6d	3.750E-01	2.4474868774414062	mt-Cytb	1.617E-01	4.965822696685791	Tm4sf1	5.048E-01	1.4999374151229858	Cct8	9.203E-01	1.5952067375183105	Wdr26	1.000E+00	2.176302433013916	H3f3b	6.444E-03	2.1653332710266113	Rps5	1.887E-05	2.6169309616088867	Plek	5.698E-02	0.7877395153045654
Serpinh1	1.951E-03	0.6051138043403625	Kctd12	9.864E-39	2.3749899864196777	Ost4	4.834E-16	1.8104093074798584	Sele	3.750E-01	2.4976584911346436	Dusp1	1.831E-01	3.112915277481079	Actn1	5.099E-01	1.3988935947418213	Dmd	9.924E-01	1.2212674617767334	Mbnl1	1.000E+00	2.27158784866333	Ezh2	7.952E-03	2.2019553184509277	Atp5h	1.969E-05	2.016244888305664	Rack1	6.473E-02	1.5341289043426514
Chka	2.014E-03	0.9862764477729797	Ptprs	3.691E-38	1.6817638874053955	Tent5a	5.062E-16	2.159595489501953	Nfil3	3.823E-01	1.3974543809890747	Id1	2.021E-01	1.796827793121338	Olfml2a	5.296E-01	2.302354335784912	Gamt	1.000E+00	2.0748138427734375	Akap13	1.000E+00	7.163018703460693	Chd4	8.226E-03	0.7864330410957336	mt-Nd2	1.969E-05	2.8541676998138428	Dbi	6.473E-02	0.8930263519287109
Slc22a4	2.014E-03	1.1983911991119385	Txndc5	1.391E-37	1.5941027402877808	Meg3	5.732E-16	3.3442869186401367	Hsp90aa1	4.251E-01	5.422983169555664	Entpd1	2.081E-01	2.3741025924682617	Azin1	5.624E-01	1.4630634784698486	Map3k4	1.000E+00	2.3117659091949463	Dot1l	1.000E+00	4.726746082305908	Snrpe	8.226E-03	1.6475433111190796	Arfgef1	2.048E-05	2.764671564102173	Ank	6.497E-02	1.866623044013977
Cst3	2.031E-03	0.18445368111133575	Timp2	9.015E-37	1.5256311893463135	Atraid	5.732E-16	1.534242033958435	Ptprb	4.817E-01	1.1543526649475098	Efnb2	2.190E-01	1.2875951528549194	Epas1	5.692E-01	1.1650853157043457	Cfl1	1.000E+00	1.1652859449386597	Hnrnpdl	1.000E+00	1.496921420097351	Sub1	8.300E-03	1.5848156213760376	Rps8	2.121E-05	1.5143647193908691	Cd82	6.545E-02	1.2372126579284668
Gm11175	2.175E-03	0.5790581107139587	mt-Nd1	2.296E-36	2.4510090351104736	Maged2	6.284E-16	2.167435646057129	Kitl	4.986E-01	1.5850204229354858	Bag3	2.263E-01	1.0076655149459839	Slc38a2	5.834E-01	1.7100003957748413	Cavin1	1.000E+00	1.5547701120376587	Hnrnpab	1.000E+00	2.3954319953918457	Cox4i1	1.033E-02	1.9640406370162964	Ybx1	2.184E-05	2.4256057739257812	Mpp6	6.624E-02	1.007534384727478
Prdx6	2.356E-03	0.5292075276374817	Fkbp9	8.488E-36	1.5976642370224	Selenos	6.570E-16	2.0057532787323	Fosl2	5.055E-01	1.1503084897994995	Tpm4	2.263E-01	1.1949433088302612	Ddx3x	6.683E-01	1.196771264076233	Fkbp1a	1.000E+00	0.9307699799537659	Maob	1.000E+00	2.27158784866333	Rps8	1.099E-02	1.6382644176483154	Rpl37a	2.184E-05	3.0425736904144287	Eif3e	6.841E-02	0.6994818449020386
Cavin1	2.602E-03	0.6951093673706055	Atp5e	1.071E-35	1.6400372982025146	Creb3l2	2.858E-15	2.3269808292388916	Chd4	5.205E-01	1.0961706638336182	Pkn3	2.631E-01	2.4247865676879883	Timp3	6.863E-01	1.0838912725448608	Ubl3	1.000E+00	1.4603512287139893	Phlda1	1.000E+00	4.710233688354492	Cox6a1	1.339E-02	1.3002372980117798	Gpx1	2.212E-05	2.1618430614471436	Hnrnpab	7.292E-02	1.2039645910263062
Npnt	2.754E-03	2.0351786613464355	Cd81	4.075E-35	1.3081977367401123	1810058I24Rik	5.481E-15	2.182424783706665	Adgrg1	5.420E-01	1.4937316179275513	Podxl	2.814E-01	1.6571180820465088	Itgb1	6.999E-01	1.287569522857666	Col3a1	1.000E+00	0.9870763421058655	Tmsb4x	1.000E+00	5.387701511383057	Timm13	1.643E-02	1.2040207386016846	Cyba	2.240E-05	6.8610711097717285	Lrrc8d	7.841E-02	1.536527395248413
Wsb1	2.782E-03	1.071449875831604	Mfap2	5.036E-35	2.128714084625244	Emp3	7.037E-15	2.7241132259368896	Arhgap31	5.537E-01	1.1282719373703003	Pxdn	2.910E-01	1.5104275941848755	Ntrk2	7.121E-01	2.7563934326171875	Ccn1	1.000E+00	1.7578102350234985	Fcgr3	1.000E+00	2.2766401767730713	Mpc2	1.651E-02	1.6093164682388306	Ndufb11	2.385E-05	2.058919906616211	Gls	8.632E-02	1.176212191581726
Psap	3.503E-03	0.5467012524604797	Laptm4a	5.522E-35	1.2769476175308228	Papss2	8.305E-15	2.0234057903289795	Bcam	5.657E-01	2.1105592250823975	Nr4a1	3.029E-01	3.3616538047790527	Calm1	7.430E-01	1.2335073947906494	Selenom	1.000E+00	0.8496917486190796	Calm1	1.000E+00	2.057072639465332	Banf1	1.759E-02	1.6456499099731445	Rps4x	2.413E-05	3.4443888664245605	Ifi207	8.770E-02	1.3037527799606323
Chchd2	3.956E-03	0.5631066560745239	Ahnak	1.278E-34	1.4426112174987793	Gpx8	8.858E-15	1.8927501440048218	Smarca2	5.809E-01	1.4754204750061035	Jam2	3.082E-01	2.530761480331421	Tob2	7.430E-01	2.253793478012085	Pxn	1.000E+00	1.5299413204193115	Etv3	1.000E+00	3.654613733291626	Hsp90aa1	1.853E-02	2.4000484943389893	Abracl	2.688E-05	2.199563980102539	Dlgap5	9.194E-02	2.742769956588745
Pik3r1	4.055E-03	1.1126700639724731	Ltbp4	8.338E-34	1.9595884084701538	Clic4	3.008E-14	1.9647486209869385	mt-Rnr1	5.880E-01	10.47494125366211	Tspo	3.147E-01	1.3499342203140259	Olfr907	7.777E-01	2.359870433807373	Eif4g2	1.000E+00	1.3849011659622192	Smad7	1.000E+00	4.027953147888184	Atp5a1	2.026E-02	1.4160668849945068	Hsp90ab1	3.117E-05	0.16371063888072968	Tppp3	9.561E-02	1.989843726158142
Klf2	4.885E-03	1.3093202114105225	Calu	4.212E-33	1.2762178182601929	Insig1	4.266E-14	2.0774085521698	Prkch	6.382E-01	1.0659562349319458	Rgs3	3.178E-01	1.765121340751648	Mgp	7.853E-01	1.633719801902771	Nr2f2	1.000E+00	2.00533127784729	Phldb3	1.000E+00	2.049286127090454	Adgrg1	2.065E-02	2.4988176822662354	Srp9	3.144E-05	2.2748701572418213	Clec7a	9.766E-02	1.5405118465423584
Sytl1	5.491E-03	0.5154492259025574	Dpysl3	4.888E-33	1.638363003730774	Ift20	1.379E-13	1.7615008354187012	Egr1	6.382E-01	1.90218186378479	Zfp36	3.178E-01	3.695244550704956	Bcam	8.044E-01	2.003345251083374	Eef1a1	1.000E+00	1.967613697052002	Rfc2	1.000E+00	3.8138535022735596	Herpud1	2.361E-02	1.6060022115707397	Rps21	3.256E-05	1.0754075050354004	Epcam	1.063E-01	1.5267415046691895
Ccdc3	5.911E-03	1.7984943389892578	Postn	7.072E-33	5.055729389190674	Nfix	1.486E-13	1.5448604822158813	Tek	6.389E-01	1.168270468711853	Esam	3.210E-01	1.3167119026184082	Zfp703	8.079E-01	1.1410199403762817	Nedd4	1.000E+00	1.123042345046997	Ms4a2	1.000E+00	3.462556838989258	Srsf7	2.661E-02	1.207100749015808	Lcp1	3.544E-05	2.8494784832000732	Rps18	1.065E-01	1.8009730577468872
Gpt	6.923E-03	0.909235954284668	Cd34	7.994E-33	2.0177152156829834	Eif4g2	1.684E-13	2.1108973026275635	Chka	6.527E-01	3.189544200897217	Ctla2a	3.315E-01	0.8144568800926208	Cyth3	8.618E-01	1.1193095445632935	Lama4	1.000E+00	1.4232817888259888	Tob2	1.000E+00	3.3829357624053955	Nasp	2.672E-02	1.7126225233078003	Rps19	3.978E-05	5.591493129730225	Eif4g2	1.153E-01	1.1124473810195923
Use1	6.923E-03	0.5312864184379578	Nupr1	1.014E-32	2.6647884845733643	Tsc22d1	1.792E-13	1.2630071640014648	Rasip1	6.770E-01	1.6974173784255981	Rhob	3.333E-01	1.552717924118042	Inpp4b	8.920E-01	2.0240261554718018	Mat2a	1.000E+00	1.6917204856872559	Klf13	1.000E+00	2.1327576637268066	Prdx2	2.672E-02	1.0063828229904175	Tpt1	3.978E-05	11.06458568572998	Rps14	1.173E-01	2.4059791564941406
Etfb	7.736E-03	0.3976510465145111	Plac9b	1.662E-32	1.9546836614608765	Col12a1	3.195E-13	2.440824031829834	Sat1	6.794E-01	2.9162838459014893	Fscn1	3.333E-01	1.9363572597503662	Nrarp	9.006E-01	1.6985224485397339	Gtf2i	1.000E+00	1.6848499774932861	Lrmp	1.000E+00	3.0538277626037598	Hspa5	2.788E-02	2.39003849029541	Fcnb	4.328E-05	4.96462869644165	Cd9	1.214E-01	1.5116387605667114
Dynll2	7.836E-03	1.0573228597640991	C1qtnf6	3.179E-32	1.6670082807540894	Stt3a	3.221E-13	1.29215407371521	Coq10b	6.913E-01	1.317227840423584	Anxa6	3.363E-01	1.587947130203247	Ptms	9.010E-01	0.6454474925994873	Pfdn5	1.000E+00	1.1599262952804565	Abr	1.000E+00	1.250923991203308	Calr	2.834E-02	0.43838468194007874	Cd177	4.625E-05	2.7935872077941895	Rn7sk	1.222E-01	1.8180229663848877
Hsph1	8.406E-03	1.7573388814926147	Sema3c	9.599E-32	2.9408318996429443	Timp2	3.256E-13	1.6744228601455688	Maff	6.913E-01	1.4547072649002075	Clic4	3.580E-01	1.2540405988693237	Pcolce	9.010E-01	1.07548189163208	Art3	1.000E+00	1.4085590839385986	Gpx1	1.000E+00	2.122859001159668	Ppp1r14b	3.151E-02	1.2260081768035889	Hsd11b1	4.943E-05	2.2649126052856445	Hpgds	1.237E-01	1.48391854763031
Hs3st6	8.960E-03	1.5093531608581543	Igfbp5	9.599E-32	3.1873557567596436	Hmgcs1	5.061E-13	1.8523532152175903	Elk3	7.197E-01	1.2804723978042603	Col4a1	3.607E-01	3.0525221824645996	Meg3	9.511E-01	0.78810715675354	Ybx1	1.000E+00	2.260937452316284	Ddx3x	1.000E+00	1.5844831466674805	Atp5j	3.152E-02	0.7942078709602356	Tagln2	4.943E-05	2.1187047958374023	Txnrd1	1.300E-01	1.8131959438323975
Tecr	9.836E-03	0.46799367666244507	Mpc2	1.261E-31	1.2775681018829346	Sqle	7.984E-13	1.7477988004684448	Lhfpl2	7.262E-01	1.9590296745300293	Slc38a2	3.607E-01	1.924309253692627	Vcl	9.642E-01	1.3846508264541626	Plekhb1	1.000E+00	1.8669188022613525	Ier2	1.000E+00	2.630953073501587	Myb	3.184E-02	1.9221631288528442	Cd81	6.326E-05	1.694009780883789	Rsl1d1	1.333E-01	1.3659136295318604
Apoc1	1.004E-02	0.711155891418457	Anxa6	1.812E-31	1.6756231784820557	Ckap4	9.466E-13	1.6337382793426514	Ly6c1	7.262E-01	1.652851939201355	Igfbp3	3.644E-01	2.5490543842315674	Gng11	9.858E-01	0.9373964071273804	Sptan1	1.000E+00	1.3024743795394897	Tnfaip3	1.000E+00	3.3571770191192627	Ddx3x	3.525E-02	1.1975359916687012	Trem3	7.405E-05	2.409229278564453	mt-Nd2	1.460E-01	1.2609180212020874
Efnb2	1.018E-02	0.7442259788513184	Golim4	2.514E-31	1.4630146026611328	Camk2d	9.466E-13	1.8523929119110107	Myct1	7.438E-01	1.594652533531189	Apbb2	3.933E-01	1.5860600471496582	Gucy1a1	1.000E+00	1.3496477603912354	Atp5h	1.000E+00	1.1497405767440796	Ier3	1.000E+00	9.651188850402832	Eif3a	3.565E-02	1.425088882446289	C3	7.540E-05	2.7674646377563477	Tecr	1.502E-01	1.0944119691848755
Efemp1	1.107E-02	1.7264257669448853	Selenow	3.629E-31	1.311447024345398	Lmna	1.475E-12	1.5274230241775513	Plpp3	8.156E-01	0.8426807522773743	Ly6e	3.981E-01	1.5710519552230835	Rasl11a	1.000E+00	0.2777244746685028	Gas2l3	1.000E+00	1.1629666090011597	Spag9	1.000E+00	1.5382027626037598	Ube2a	3.641E-02	1.2837936878204346	Ldhc	7.540E-05	3.9324448108673096	Ddx3x	1.518E-01	0.9959862232208252
Eid1	1.131E-02	0.893368124961853	Prdx2	3.730E-31	1.2454828023910522	Nenf	1.489E-12	1.6216202974319458	Aplnr	8.550E-01	2.788027286529541	Hspg2	4.005E-01	1.9397929906845093	Hbegf	1.000E+00	2.5898430347442627	Slc38a2	1.000E+00	1.6164494752883911	Hmgb2	1.000E+00	1.4136568307876587	Hnrnpa2b1	4.099E-02	1.3773819208145142	Ptma	7.576E-05	2.7711095809936523	Crem	1.569E-01	1.2180194854736328
Bag3	1.388E-02	0.9434615969657898	Vim	3.077E-30	4.331501483917236	Angptl2	1.991E-12	1.953497290611267	Pcna	8.550E-01	1.6433688402175903	Fam129b	4.147E-01	2.146437168121338	Nudt4	1.000E+00	1.2627500295639038	Rhob	1.000E+00	1.2296737432479858	Creb3l2	1.000E+00	3.0316388607025146	Ly6d	4.146E-02	2.485992908477783	Actb	7.881E-05	13.563799858093262	Coq10b	1.569E-01	1.0999302864074707
Vkorc1	1.571E-02	0.6295515298843384	Nfib	7.679E-30	1.8062070608139038	Cnpy2	2.547E-12	1.53592050075531	Sparc	8.584E-01	5.391895771026611	Ltbp4	4.186E-01	0.9821510314941406	Cpe	1.000E+00	1.1598557233810425	Nedd8	1.000E+00	1.131667971611023	Csk	1.000E+00	3.0316388607025146	Cfl1	4.219E-02	1.1184816360473633	Hnrnpm	8.093E-05	2.1821811199188232	Dynll1	1.573E-01	1.043413758277893
Gtf2i	1.763E-02	0.4717317819595337	Reep5	1.398E-29	1.2458457946777344	Pcolce	2.547E-12	2.6105172634124756	Olfr907	8.932E-01	0.8694877028465271	Cav2	4.445E-01	0.8360418081283569	Pcp4l1	1.000E+00	1.692592978477478	Eid1	1.000E+00	1.872995138168335	Adora3	1.000E+00	0.9424539804458618	Siva1	4.776E-02	1.5719395875930786	Slc25a5	8.457E-05	0.7204090356826782	Nr4a2	1.691E-01	1.8933804035186768
Il20rb	2.113E-02	0.7697180509567261	Jund	3.094E-29	2.0402352809906006	P4hb	2.565E-12	2.0679609775543213	Tagln	9.137E-01	2.073328733444214	Bcam	4.582E-01	2.156301975250244	Pxdn	1.000E+00	2.231430768966675	Col15a1	1.000E+00	1.5908697843551636	Por	1.000E+00	1.1907330751419067	Csrp2	4.944E-02	1.9943712949752808	Eif3k	8.504E-05	1.7222785949707031	Uck2	1.967E-01	1.3617076873779297
Nenf	2.321E-02	0.507266640663147	Cnpy2	6.041E-29	1.2996047735214233	Srm	3.087E-12	1.1882976293563843	Map2k3	9.137E-01	1.5094126462936401	Adamts1	4.800E-01	1.5446747541427612	Itga7	1.000E+00	1.3031278848648071	Pdgfa	1.000E+00	1.3097981214523315	Tent5a	1.000E+00	2.6349220275878906	Ranbp1	5.437E-02	1.427350401878357	Rplp0	8.697E-05	2.553070306777954	Prcp	2.212E-01	0.9767255187034607
Trappc6a	2.372E-02	0.5605208873748779	Pmp22	8.627E-29	1.2920656204223633	Col1a2	3.354E-12	8.940851211547852	Itgb1	9.614E-01	1.3945897817611694	Cd36	4.832E-01	2.7276642322540283	Tspan2	1.000E+00	3.1049320697784424	Reln	1.000E+00	1.258535385131836	Cct4	1.000E+00	2.6229100227355957	Ndufs8	5.479E-02	1.4547157287597656	Sub1	8.855E-05	1.9855626821517944	Ctsc	2.212E-01	0.8514460921287537
Nop53	2.378E-02	0.3898359537124634	Mfap5	1.386E-28	2.589414358139038	Tnfrsf11b	3.425E-12	3.0341622829437256	Aplp2	9.733E-01	1.315428614616394	Mest	4.908E-01	2.1581978797912598	Tuba1a	1.000E+00	0.8397543430328369	Aplp2	1.000E+00	1.0403679609298706	Nup98	1.000E+00	1.613236904144287	Ywhae	5.780E-02	1.152135968208313	Rpl34	9.095E-05	1.641283392906189	Nop53	2.249E-01	0.7929486632347107
Cdh13	2.398E-02	1.2550462484359741	Col5a3	2.405E-28	1.0647011995315552	Twsg1	3.599E-12	1.5069806575775146	Rhoj	9.733E-01	1.8516725301742554	Hnrnpa2b1	4.908E-01	0.9397577047348022	Ebf1	1.000E+00	1.3580806255340576	Ndufb8	1.000E+00	1.3174116611480713	mt-Nd4	1.000E+00	2.4685163497924805	Aldh2	5.844E-02	2.3846659660339355	Ywhah	9.112E-05	1.6728543043136597	Gsn	2.292E-01	0.5967673063278198
Mbtd1	2.577E-02	0.6111896634101868	Aspn	7.735E-28	1.5885924100875854	Matn4	4.280E-12	2.116523265838623	mt-Nd2	9.733E-01	1.8698772192001343	Myh9	4.908E-01	1.241956353187561	Actn4	1.000E+00	1.1964507102966309	Chd4	1.000E+00	0.9733772277832031	Lmo4	1.000E+00	2.6229100227355957	Snrpd1	5.931E-02	1.2060418128967285	Stmn1	9.280E-05	3.396413564682007	Eif3j1	2.321E-01	1.1039998531341553
Gstm2	2.828E-02	1.0571244955062866	Vcan	7.835E-28	1.5273436307907104	Ndufa1	4.961E-12	1.4353227615356445	Adam15	9.749E-01	2.1495277881622314	Ppic	4.928E-01	1.0087075233459473	Hspb2	1.000E+00	1.692543864250183	Emp2	1.000E+00	1.1694376468658447	Son	1.000E+00	1.810752511024475	Tkt	6.058E-02	1.1413731575012207	Smc4	1.030E-04	2.4075851440429688	Hnrnpa2b1	2.393E-01	0.6812403202056885
Sox21	2.841E-02	0.824414074420929	Ecm1	5.644E-27	2.890078067779541	Pdgfrl	6.012E-12	1.7201275825500488	Dnaja1	9.950E-01	1.819783091545105	Robo4	5.162E-01	1.6036982536315918	Zeb2	1.000E+00	1.2775511741638184	Lamp1	1.000E+00	1.3083189725875854	Nr4a2	1.000E+00	3.361948251724243	Lsm4	6.164E-02	1.0582518577575684	Prdx5	1.053E-04	6.502048015594482	Vps37b	2.530E-01	1.815822958946228
Cotl1	2.841E-02	1.3011194467544556	Ptms	6.139E-27	1.3964347839355469	Nrep	8.875E-12	1.5208443403244019	Gtf2i	1.000E+00	1.485816240310669	Meox1	5.176E-01	2.2624316215515137	Gm48529	1.000E+00	1.518122911453247	Ndufa13	1.000E+00	1.67857027053833	Pnrc1	1.000E+00	1.0666135549545288	H2afz	6.249E-02	1.1415058374404907	Tuba4a	1.085E-04	1.8779654502868652	Rgs10	2.530E-01	1.072094202041626
Idh2	2.841E-02	0.6184428334236145	Copz2	7.106E-27	1.563201665878296	Ndufb11	1.415E-11	1.3571559190750122	Bag3	1.000E+00	1.9375948905944824	Tspan13	5.428E-01	2.015605926513672	Selenow	1.000E+00	0.6237438321113586	Gas5	1.000E+00	1.1704035997390747	Chchd2	1.000E+00	1.077650547027588	Hnrnpa1	6.298E-02	1.033379077911377	Chchd2	1.085E-04	1.9672749042510986	S100a11	2.697E-01	1.966158390045166
Oxct1	2.927E-02	0.3902618885040283	Atpif1	1.031E-26	1.1872624158859253	Itm2b	1.488E-11	2.1124181747436523	Piezo1	1.000E+00	1.42173171043396	Gtf2i	5.625E-01	1.124172568321228	Rarres2	1.000E+00	0.6810053586959839	Cmtm5	1.000E+00	1.665932297706604	Tor1aip1	1.000E+00	3.078148603439331	Ndufa4	6.334E-02	1.2725305557250977	Arpc2	1.220E-04	2.1545636653900146	Mbnl1	2.704E-01	1.092048168182373
mt-Rnr1	3.193E-02	5.00356388092041	Fhl1	1.088E-26	2.1613614559173584	Ccn2	2.100E-11	4.698450565338135	Chchd2	1.000E+00	1.7308779954910278	Adgrl4	5.648E-01	2.347316026687622	Hspa1b	1.000E+00	2.7847697734832764	Adam10	1.000E+00	1.1762677431106567	Plek	1.000E+00	3.8251969814300537	Rps27l	6.586E-02	1.392606496810913	Hnrnpa2b1	1.275E-04	1.97383713722229	Adgre5	2.775E-01	1.9087101221084595
Ptprs	3.193E-02	0.48112326860427856	Fap	1.293E-26	2.8774499893188477	Uqcrh	2.506E-11	1.9664146900177002	Cyyr1	1.000E+00	1.2885241508483887	Palmd	5.656E-01	1.8540246486663818	Rrad	1.000E+00	2.515904664993286	Ptms	1.000E+00	1.0402793884277344	Ddx5	1.000E+00	3.5548839569091797	Cks1b	6.586E-02	2.149338960647583	Golim4	1.361E-04	3.050279378890991	Hsd17b11	2.789E-01	1.8497328758239746
Sox4	3.308E-02	1.2874253988265991	Ift20	1.908E-26	1.29160475730896	Stk26	3.615E-11	1.7206767797470093	Bcr	1.000E+00	1.0774065256118774	Hspa1a	5.658E-01	0.1368410736322403	Ppp1r12a	1.000E+00	1.2059637308120728	Nrep	1.000E+00	2.3770768642425537	Ccny	1.000E+00	3.3860116004943848	Rps19	6.593E-02	4.347514629364014	Atp5e	1.428E-04	1.6286182403564453	Selenoh	3.077E-01	1.9921051263809204
Lamtor4	3.645E-02	0.161382257938385	Prdx4	3.068E-26	1.5420992374420166	Tmed9	5.013E-11	1.971373200416565	Abca1	1.000E+00	1.140153169631958	Col4a2	5.658E-01	1.9195059537887573	Hspd1	1.000E+00	0.7472428679466248	Mtmr2	1.000E+00	1.5472947359085083	Pik3r6	1.000E+00	1.810752511024475	Cox7a2	6.630E-02	0.9414361119270325	Cfl1	1.596E-04	1.9485613107681274	Ugcg	3.161E-01	1.2407385110855103
Dusp1	3.968E-02	0.7711237072944641	Ssc5d	3.464E-26	2.534215211868286	Cox6a1	5.104E-11	1.3411835432052612	Cav1	1.000E+00	1.9420139789581299	Plec	5.681E-01	1.2037994861602783	Nab1	1.000E+00	1.4076112508773804	Itgb4	1.000E+00	1.5938512086868286	Ctsg	1.000E+00	4.185886859893799	Nap1l1	6.698E-02	1.2739497423171997	Rpl21	1.677E-04	2.3386471271514893	Glud1	3.161E-01	1.1599221229553223
Aldh3a1	4.619E-02	1.668424129486084	Thbs3	4.435E-26	1.4982645511627197	P3h1	6.004E-11	1.3941913843154907	Ptpre	1.000E+00	1.5530271530151367	Emp1	5.713E-01	1.601739525794983	Ier2	1.000E+00	1.1269713640213013	Tmem256	1.000E+00	1.3819247484207153	U2surp	1.000E+00	2.6937737464904785	Slc1a5	6.698E-02	1.8302204608917236	Topbp1	1.708E-04	3.2375833988189697	Hmgb1	3.461E-01	0.9123932123184204
Nrep	4.625E-02	1.8792915344238281	Maged1	6.668E-26	1.244081735610962	Ndufa4	6.603E-11	1.4843511581420898	Atxn2l	1.000E+00	1.1916477680206299	Tmsb4x	5.781E-01	10.484951972961426	Socs3	1.000E+00	2.0299243927001953	Chchd2	1.000E+00	0.9557225704193115	Ptpn2	1.000E+00	2.8397057056427	Gm10120	6.798E-02	1.0835130214691162	Sh3bgrl3	1.739E-04	2.261251449584961	Eef2	3.564E-01	0.5629606246948242
Atp2b4	4.727E-02	0.6102381944656372	Etfb	8.121E-26	1.5936485528945923	Fgfrl1	7.510E-11	1.8336138725280762	Meox2	1.000E+00	1.368548035621643	Hbegf	6.218E-01	2.8571321964263916	Gm28439	1.000E+00	0.5789089798927307	Atpif1	1.000E+00	0.8963825106620789	Man2a2	1.000E+00	1.7675734758377075	Pafah1b3	6.798E-02	2.066657781600952	Srsf5	1.812E-04	1.9442328214645386	Ltc4s	3.616E-01	0.6115531325340271
Tnfrsf19	4.873E-02	0.9974635243415833	Angptl1	1.517E-25	2.35121488571167	Arhgap17	9.074E-11	1.4839391708374023	Atf3	1.000E+00	1.0524704456329346	Gja1	6.543E-01	1.4319796562194824	Tln1	1.000E+00	0.6900611519813538	Rap1a	1.000E+00	1.1420270204544067	mt-Nd1	1.000E+00	1.851745367050171	Atp5f1	7.267E-02	1.0666179656982422	1810037I17Rik	1.812E-04	2.5490477085113525	Tmem176b	3.724E-01	0.6741968989372253
Ptn	5.305E-02	0.9700574278831482	Sptbn1	1.538E-25	1.2171337604522705	Eny2	9.159E-11	1.3246530294418335	Tceal9	1.000E+00	1.1641955375671387	mt-Nd6	6.877E-01	0.9346979856491089	Sh3bgrl	1.000E+00	1.0646172761917114	Tln2	1.000E+00	2.0618844032287598	Sept9	1.000E+00	2.006016492843628	Slc38a2	7.267E-02	1.4727996587753296	Cst3	1.941E-04	1.8445261716842651	Cox7a2l	4.076E-01	0.38258087635040283
Glul	5.316E-02	0.35415899753570557	Lamb2	1.685E-25	1.4418808221817017	Calu	9.159E-11	1.3888583183288574	Ppp1r2	1.000E+00	1.9540518522262573	Ppp1r18	7.172E-01	1.7263035774230957	Angptl2	1.000E+00	1.6483607292175293	Tsc22d4	1.000E+00	1.2774215936660767	Ehd1	1.000E+00	1.5588209629058838	Rasl2-9	7.775E-02	1.2691881656646729	Rps3a1	1.944E-04	2.912986993789673	Cdv3	4.082E-01	0.8454077839851379
Tsc22d1	5.864E-02	0.623558521270752	Gas1	2.015E-25	1.2038204669952393	Tnfrsf12a	1.087E-10	1.4759207963943481	Tnfrsf12a	1.000E+00	1.6640546321868896	S1pr1	7.509E-01	1.2941025495529175	Tsc22d1	1.000E+00	0.8254799842834473	Mvb12b	1.000E+00	1.5159533023834229	Prkar1a	1.000E+00	1.6688874959945679	Actl6a	7.785E-02	1.3606491088867188	Tpm3	1.989E-04	2.356661081314087	Fbxo34	4.252E-01	2.190636396408081
Rps15	5.972E-02	0.8414322733879089	Ppib	2.165E-25	1.6880344152450562	Map2k3	1.148E-10	1.4225807189941406	Trim28	1.000E+00	0.954597532749176	Itpkb	7.843E-01	1.5961941480636597	Nid1	1.000E+00	0.862453043460846	Marcks	1.000E+00	1.3234200477600098	Cdkn1a	1.000E+00	1.030657172203064	Rps24	7.974E-02	6.9436469078063965	Pfn1	2.060E-04	2.383235216140747	Tuba1c	4.666E-01	0.8828074336051941
Pdrg1	6.223E-02	0.5525228977203369	Cdkn1c	7.045E-25	2.478027105331421	Copz2	1.341E-10	1.636894702911377	Jpt1	1.000E+00	1.5925911664962769	Cavin2	7.896E-01	0.9785375595092773	Gpx1	1.000E+00	1.055471658706665	Col28a1	1.000E+00	0.991508424282074	Fosb	1.000E+00	3.692363977432251	Lmnb1	8.326E-02	2.1680068969726562	Fam107b	2.243E-04	1.9581080675125122	mt-Nd1	4.950E-01	0.9564786553382874
Serhl	7.047E-02	0.6613706350326538	Crip2	4.417E-24	1.6826308965682983	Prdx4	1.396E-10	1.4033209085464478	Rapgef5	1.000E+00	1.4165496826171875	Mgll	8.253E-01	2.655494213104248	Sgk1	1.000E+00	1.3606722354888916	Hint1	1.000E+00	1.102528691291809	Bax	1.000E+00	1.0838675498962402	Mef2c	8.327E-02	2.222271203994751	Top1	2.294E-04	1.8967822790145874	Tacc1	5.043E-01	0.5640509724617004
Fosb	7.301E-02	1.073732614517212	Gpx7	6.254E-24	1.7540794610977173	Cpe	1.452E-10	2.71836256980896	Sntb2	1.000E+00	1.7074511051177979	Rps6ka3	9.318E-01	1.7985702753067017	Map3k20	1.000E+00	1.0171639919281006	Prpf40a	1.000E+00	1.3648914098739624	Jak2	1.000E+00	2.089142084121704	Igll1	8.347E-02	6.018451690673828	Rpl23	2.950E-04	3.371377944946289	Npm1	5.604E-01	1.3584364652633667
Ltbp4	7.346E-02	0.6039519309997559	Rarres2	1.072E-23	1.076258897781372	Mtus1	1.731E-10	1.7513830661773682	Nfe2l1	1.000E+00	1.0056936740875244	Emp3	1.000E+00	1.9333195686340332	Ddx5	1.000E+00	1.068541407585144	Spag9	1.000E+00	1.465942144393921	Adk	1.000E+00	2.414745569229126	Top2a	8.745E-02	2.486830472946167	Abhd5	3.248E-04	2.243415594100952	Mgl2	5.620E-01	2.6835105419158936
Arl4a	7.681E-02	0.451455295085907	Emp3	2.868E-23	2.0756380558013916	Gls	2.210E-10	1.4644595384597778	Kdr	1.000E+00	1.1710542440414429	Ebf3	1.000E+00	2.2609596252441406	Mdk	1.000E+00	3.2300806045532227	Tecr	1.000E+00	1.4007960557937622	Arhgdib	1.000E+00	0.6291316747665405	Atp5b	8.946E-02	1.0804977416992188	Ly6c2	3.431E-04	2.2257301807403564	Cd24a	5.847E-01	1.3887122869491577
Azin1	7.777E-02	0.5319464802742004	Emp1	5.356E-23	1.237463116645813	Thbs1	2.402E-10	1.7147138118743896	Luzp1	1.000E+00	1.2669116258621216	Abracl	1.000E+00	2.3983075618743896	Zfhx3	1.000E+00	1.420496940612793	Ndufb2	1.000E+00	1.5159533023834229	Slc29a1	1.000E+00	1.6266436576843262	Vpreb1	9.060E-02	5.876596927642822	Rpl22	3.515E-04	1.403212547302246	Lmnb1	5.851E-01	1.189410924911499
Krt24	7.799E-02	4.092190742492676	S100a16	6.063E-23	1.6196284294128418	Fap	2.429E-10	1.85060715675354	Cdv3	1.000E+00	1.0925482511520386	Stat3	1.000E+00	1.1021909713745117	Ltbp4	1.000E+00	2.3143997192382812	Phlda3	1.000E+00	1.4829277992248535	Cdc5l	1.000E+00	2.2850449085235596	Erp29	9.196E-02	0.9729629755020142	Rpl39	3.558E-04	2.6550326347351074	Mpp7	5.925E-01	2.739828109741211
Lmna	8.378E-02	0.2830529510974884	Tmed3	6.063E-23	1.173887014389038	Enpp1	2.615E-10	1.953749656677246	Hbegf	1.000E+00	1.149138331413269	Aplnr	1.000E+00	1.8445311784744263	Ccdc3	1.000E+00	2.634136438369751	Atp5e	1.000E+00	1.147068977355957	Rbm25	1.000E+00	1.485905647277832	Rasgrp2	9.249E-02	2.303771495819092	Thbs1	3.639E-04	13.837331771850586	Zfp131	6.086E-01	1.1026639938354492
mt-Nd6	8.470E-02	0.40134498476982117	Rex1bd	6.671E-23	1.3279772996902466	Fkbp9	3.356E-10	1.3662089109420776	Adamts9	1.000E+00	0.8105596899986267	Arhgef1	1.000E+00	1.1364156007766724	Usp2	1.000E+00	1.8960306644439697	Mlip	1.000E+00	1.651045560836792	Ccdc117	1.000E+00	28.559513092041016	Tcf4	9.369E-02	2.510470151901245	Mgst1	3.860E-04	1.9027479887008667	Eif4e	6.295E-01	0.9097944498062134
mt-Nd2	8.484E-02	0.5838546752929688	Igf1	9.061E-23	2.4469566345214844	Prnp	4.109E-10	1.1422929763793945	Foxp1	1.000E+00	1.2217601537704468	Col18a1	1.000E+00	2.1085691452026367	Gucy1b1	1.000E+00	1.080769419670105	Mocs2	1.000E+00	1.3877989053726196	Carhsp1	1.000E+00	29.05988121032715	Olfr907	9.880E-02	1.5186163187026978	Aprt	3.963E-04	1.7152060270309448	Atp5g3	6.379E-01	0.5815871953964233
Rnaset2b	8.710E-02	0.5005080103874207	Spag9	1.890E-22	1.0384682416915894	Lman1	4.184E-10	1.4007564783096313	Btg3	1.000E+00	0.8603822588920593	Nrp1	1.000E+00	1.587947130203247	C1s1	1.000E+00	0.6670249700546265	Fbxo7	1.000E+00	1.7788517475128174	Gm6929	1.000E+00	2.5275990962982178	Tifa	9.883E-02	2.934077739715576	Rps20	4.203E-04	1.442160964012146	Klf6	6.519E-01	0.8094832897186279
Scp2	9.259E-02	0.534011721611023	Mtch1	2.756E-22	0.8375115990638733	Odc1	4.196E-10	1.5344033241271973	Rps6ka3	1.000E+00	1.4605313539505005	Adam15	1.000E+00	1.8872801065444946	mt-Rnr2	1.000E+00	10.253765106201172	Arpc1b	1.000E+00	1.0347826480865479	Isyna1	1.000E+00	28.559513092041016	Zfp706	1.070E-01	0.9904508590698242	Rpsa	4.212E-04	1.2797412872314453	Arhgap17	6.528E-01	0.7070513367652893
Sostdc1	9.479E-02	1.2664276361465454	Tmem119	3.433E-22	1.7737289667129517	Atp2b1	4.885E-10	1.6018379926681519	Thbd	1.000E+00	1.8239632844924927	Csrnp1	1.000E+00	1.7031971216201782	Pros1	1.000E+00	1.641003966331482	Nkd1	1.000E+00	1.384390115737915	Maged2	1.000E+00	28.559513092041016	Psmg4	1.188E-01	1.3840744495391846	Rplp1	4.221E-04	1.8341169357299805	Ahr	6.629E-01	1.9243440628051758
Ifi27	9.648E-02	0.36258670687675476	Mgst3	3.984E-22	2.1105639934539795	Ldlr	5.823E-10	1.3238990306854248	Srgn	1.000E+00	0.7143695950508118	Arhgef3	1.000E+00	1.4953622817993164	Myo1b	1.000E+00	1.037133812904358	Ptprf	1.000E+00	1.1009924411773682	Il3	1.000E+00	30.92431640625	Dek	1.188E-01	2.0122225284576416	Hipk1	4.327E-04	2.173506259918213	Rab8b	6.652E-01	0.6264684796333313
Col4a5	1.024E-01	1.3848778009414673	C1qtnf2	5.653E-22	1.8553338050842285	Rab11fip4	5.985E-10	1.5967458486557007	Cavin2	1.000E+00	2.5446155071258545	Sptan1	1.000E+00	0.7806311249732971	Dusp1	1.000E+00	2.020350694656372	Tead1	1.000E+00	1.3103445768356323	Cstf3	1.000E+00	28.559513092041016	Zfp36	1.195E-01	1.3459270000457764	Rps26	4.389E-04	0.570516049861908	Pld4	6.959E-01	2.062253475189209
Clstn1	1.034E-01	0.4714367985725403	Htra1	2.165E-21	1.1308951377868652	Trpv4	6.185E-10	1.176561713218689	Mef2c	1.000E+00	1.1706736087799072	Glul	1.000E+00	1.9266360998153687	Mxra7	1.000E+00	2.0106570720672607	Id1	1.000E+00	1.3690197467803955	Stx3	1.000E+00	28.559513092041016	Ndufb1-ps	1.223E-01	1.1139310598373413	Sec61b	4.580E-04	0.7140899896621704	Rnaset2b	7.150E-01	0.7016056776046753
Rgcc	1.159E-01	0.46695560216903687	Anxa1	2.432E-21	1.102439045906067	Atp5e	8.155E-10	1.933268427848816	Tgif1	1.000E+00	1.0842608213424683	Spns2	1.000E+00	1.0920462608337402	Pik3r1	1.000E+00	1.2276062965393066	Nr2f1	1.000E+00	2.8364009857177734	Tiparp	1.000E+00	1.250923991203308	Crip1	1.249E-01	2.0368120670318604	Ddx5	4.935E-04	2.626828670501709	Snu13	7.245E-01	0.49725064635276794
Bcam	1.163E-01	0.4715326726436615	Ddx3x	2.936E-21	1.1234350204467773	Spag9	8.441E-10	1.4697847366333008	Npr1	1.000E+00	1.915663242340088	Grb10	1.000E+00	1.2857357263565063	Nop58	1.000E+00	1.3231157064437866	Ppp1r15a	1.000E+00	1.695360541343689	Nsmce1	1.000E+00	28.559513092041016	Nfkb1	1.291E-01	1.3850386142730713	Pabpc1	5.524E-04	2.0151946544647217	Abce1	7.418E-01	1.584348440170288
Capns2	1.170E-01	0.22172218561172485	Crtap	4.044E-21	1.6202054023742676	Sec61a1	8.465E-10	1.1368926763534546	Mbtd1	1.000E+00	1.7350729703903198	Ppp2r5c	1.000E+00	1.1946113109588623	Pcdh1	1.000E+00	1.114519715309143	Serinc5	1.000E+00	1.1973416805267334	Ptger4	1.000E+00	29.05988121032715	Unc93b1	1.381E-01	2.43342661857605	Rpl14	5.581E-04	0.10554883629083633	Camk1	7.494E-01	1.7062537670135498
Gsn	1.305E-01	1.0183515548706055	Capns1	5.604E-21	1.0491636991500854	Rnaset2b	8.637E-10	1.4359784126281738	Atp1a1	1.000E+00	0.7127612233161926	Ehd4	1.000E+00	1.2876744270324707	Id4	1.000E+00	4.342780590057373	Stmn1	1.000E+00	1.9843450784683228	Dhx40	1.000E+00	28.559513092041016	Tmx3	1.417E-01	2.256467580795288	Tspo	6.170E-04	1.4111483097076416	Eps8	7.646E-01	1.1904418468475342
Eef2k	1.318E-01	0.724306583404541	Ecrg4	7.169E-21	4.968636512756348	Rian	9.446E-10	1.5979448556900024	Map1lc3b	1.000E+00	1.7291724681854248	Kdm6b	1.000E+00	1.3177852630615234	Notch3	1.000E+00	1.0067299604415894	Matn2	1.000E+00	1.2012169361114502	Gfpt2	1.000E+00	28.559513092041016	Rps2	1.436E-01	3.2399468421936035	Ndufb7	6.170E-04	1.4959901571273804	Sdcbp2	7.752E-01	1.721481204032898
Angptl4	1.320E-01	1.103032112121582	P4hb	1.933E-20	0.7333435416221619	Wwp2	1.022E-09	1.159956455230713	Skil	1.000E+00	1.2459012269973755	Sema7a	1.000E+00	2.676297903060913	Ppic	1.000E+00	0.6384322643280029	Mrpl33	1.000E+00	0.9022367596626282	Brd2	1.000E+00	2.320098876953125	Ndufc2	1.475E-01	1.0871864557266235	Hmgn2	6.722E-04	1.9939497709274292	Micos10	7.779E-01	0.6083351373672485
Wnk1	1.364E-01	0.3349611163139343	Ndufa11	2.967E-20	1.101455569267273	Susd5	1.100E-09	1.6372711658477783	Sorbs1	1.000E+00	1.745362639427185	Slfn5	1.000E+00	1.6704460382461548	Fst	1.000E+00	2.9438817501068115	Anapc5	1.000E+00	1.2249040603637695	Ccrl2	1.000E+00	1.732378602027893	Rpl26	1.615E-01	4.196069717407227	Ywhab	6.928E-04	1.7672479152679443	Marc2	7.974E-01	1.1917474269866943
Acyp1	1.419E-01	0.8119965195655823	Egr1	3.564E-20	2.9096741676330566	Nfatc1	1.118E-09	1.9409780502319336	Sdcbp	1.000E+00	1.091133713722229	Nedd9	1.000E+00	1.6827954053878784	Hspa1a	1.000E+00	1.8761160373687744	Atp5b	1.000E+00	0.7009463310241699	Ago2	1.000E+00	1.657625675201416	Lgals1	1.719E-01	1.859290599822998	Dynll1	7.107E-04	1.4697396755218506	Trf	8.046E-01	1.1497188806533813
Gdf15	1.451E-01	0.7398473620414734	Itih5	4.130E-20	1.9927339553833008	Nedd4	1.820E-09	1.6266603469848633	Ephb4	1.000E+00	2.0179240703582764	Gadd45g	1.000E+00	0.7412290573120117	Daam2	1.000E+00	1.4926968812942505	Arpc1a	1.000E+00	1.3970915079116821	Atp5md	1.000E+00	1.5370194911956787	Sec61b	1.749E-01	0.9215887188911438	Tut7	7.107E-04	1.9559688568115234	Aif1	8.135E-01	1.6272388696670532
Adh7	1.610E-01	0.8346229195594788	Igfbp7	5.280E-20	1.7732532024383545	Capns1	1.866E-09	1.577458381652832	Clic4	1.000E+00	1.205674409866333	Adgrg1	1.000E+00	1.767159342765808	Npy1r	1.000E+00	2.9559192657470703	Lama2	1.000E+00	1.5264089107513428	St3gal1	1.000E+00	1.9675499200820923	Gm9118	1.853E-01	1.1663978099822998	Eef1b2	7.107E-04	1.8370875120162964	Gm43444	8.338E-01	1.056784987449646
Tppp	1.632E-01	1.5827966928482056	Klf4	6.785E-20	1.2888118028640747	P3h3	1.965E-09	1.6250451803207397	Pkp4	1.000E+00	1.087628722190857	mt-Nd4l	1.000E+00	1.0769126415252686	Adcy6	1.000E+00	1.420496940612793	Col5a3	1.000E+00	1.0073354244232178	Gls	1.000E+00	1.609723687171936	Spag9	1.880E-01	1.0141569375991821	Eif5a	7.107E-04	1.1705700159072876	Gm9118	8.373E-01	0.596679151058197
Nr4a2	1.704E-01	1.735849142074585	Fkbp7	9.535E-20	1.4738401174545288	Pmepa1	2.102E-09	1.8108714818954468	Akap12	1.000E+00	1.2610737085342407	Elf1	1.000E+00	1.8323010206222534	Timp2	1.000E+00	0.5180292725563049	Edf1	1.000E+00	0.889184832572937	Rgs2	1.000E+00	2.91475248336792	Orc6	2.020E-01	1.8011449575424194	Atp6v1e1	7.296E-04	2.6237454414367676	Actr2	8.500E-01	0.7363962531089783
Smoc2	1.780E-01	1.030118703842163	Ltbp1	3.194E-19	1.4700119495391846	Ccdc80	2.217E-09	2.2886850833892822	Bptf	1.000E+00	1.5836727619171143	Gm28439	1.000E+00	1.1521947383880615	Akap12	1.000E+00	1.1024646759033203	Ptprs	1.000E+00	0.9140939712524414	Mrgprb2	1.000E+00	1.485905647277832	Slc38a1	2.020E-01	1.027297854423523	Rpl41	7.372E-04	2.3120205402374268	Cmas	8.784E-01	1.0943293571472168
Tob2	1.802E-01	0.7059410214424133	Calm2	3.244E-19	1.1536730527877808	Trps1	2.230E-09	1.374906301498413	Golph3	1.000E+00	1.1939884424209595	Itgb4	1.000E+00	1.4708625078201294	Hnrnpab	1.000E+00	1.1210304498672485	Pdrg1	1.000E+00	1.8830833435058594	Tceal9	1.000E+00	1.4130346775054932	Grk2	2.025E-01	1.311664342880249	Cggbp1	7.391E-04	1.9637404680252075	Mybbp1a	8.803E-01	1.5771775245666504
Marc2	1.808E-01	0.4752568304538727	Gsn	4.027E-19	2.4527320861816406	Ndufa13	2.572E-09	1.3232990503311157	Ddah2	1.000E+00	1.1411352157592773	Gm26992	1.000E+00	1.2188279628753662	Frmd6	1.000E+00	2.6625404357910156	Nol7	1.000E+00	1.090471863746643	Cox7a2	1.000E+00	1.223874568939209	Mrpl20	2.109E-01	0.9127287864685059	Nasp	8.100E-04	2.691514253616333	Ptgs1	8.899E-01	1.8317959308624268
Sox7	1.818E-01	0.7081284523010254	Fos	4.870E-19	2.15301775932312	Acly	3.337E-09	1.505542278289795	Ddx6	1.000E+00	1.6685268878936768	Adamts9	1.000E+00	2.500732183456421	Myl6	1.000E+00	4.13649845123291	Epb41l2	1.000E+00	2.3663089275360107	Cd53	1.000E+00	0.1880815625190735	Hist1h3c	2.144E-01	2.61194109916687	Siva1	8.249E-04	2.1177420616149902	Arpc1b	8.992E-01	0.3713967204093933
Atpif1	1.851E-01	0.36203858256340027	Uqcr11	6.445E-19	0.936202883720398	P3h4	3.912E-09	1.456099271774292	Jam2	1.000E+00	1.3293570280075073	Tcf4	1.000E+00	1.2712440490722656	Trio	1.000E+00	1.6656291484832764	Nasp	1.000E+00	2.014462947845459	Socs2	1.000E+00	1.8330318927764893	Trim28	2.154E-01	1.3960182666778564	Hint1	8.325E-04	1.0728275775909424	Pitpna	9.380E-01	0.32906070351600647
Hnrnpa2b1	1.885E-01	0.2906583249568939	Fkbp10	7.723E-19	1.1933833360671997	Chst11	4.390E-09	1.5972157716751099	Dchs1	1.000E+00	1.9722132682800293	Srgn	1.000E+00	0.7996824383735657	Sorbs2	1.000E+00	3.345414161682129	Eef2	1.000E+00	0.8267362117767334	Cyba	1.000E+00	1.4232150316238403	Ebf1	2.220E-01	2.5923142433166504	Pdcd6	8.546E-04	1.7049901485443115	Gcsh	9.444E-01	2.4156227111816406
Sema3c	1.887E-01	0.4064945578575134	Rhob	8.264E-19	1.3851639032363892	Bmp2	4.464E-09	2.0056493282318115	Itgb4	1.000E+00	1.7643253803253174	Tm6sf1	1.000E+00	2.098721981048584	Atf3	1.000E+00	1.0426799058914185	Rtn4	1.000E+00	1.0700699090957642	Gchfr	1.000E+00	4.670380592346191	Nhp2	2.282E-01	1.1794687509536743	Atp5f1	9.822E-04	1.7807068824768066	Nolc1	9.454E-01	1.7475249767303467
Arrdc3	1.907E-01	0.6132776141166687	Slc29a1	1.022E-18	1.200887680053711	Idi1	4.910E-09	1.4556593894958496	Actn4	1.000E+00	1.0804824829101562	Fbln2	1.000E+00	1.4015883207321167	Smarca5	1.000E+00	1.646854281425476	Tmem134	1.000E+00	1.4780439138412476	Zc3h11a	1.000E+00	2.630953073501587	Larp7	2.373E-01	1.3194431066513062	Tnfrsf1a	1.233E-03	1.9263216257095337	Adipor2	9.544E-01	0.8517230153083801
Moxd1	1.921E-01	1.2550462484359741	Klf2	1.111E-18	1.2660614252090454	Cthrc1	5.832E-09	1.6248729228973389	Efnb2	1.000E+00	1.767822027206421	Tmem176b	1.000E+00	1.2260221242904663	Adra2a	1.000E+00	1.933264136314392	Mbnl2	1.000E+00	0.9251827597618103	Olfr907	1.000E+00	5.079109191894531	Nusap1	2.373E-01	2.6300735473632812	Vdac2	1.279E-03	1.521629810333252	Fcgrt	9.628E-01	1.866623044013977
Alox12e	1.945E-01	1.1172754764556885	Il11ra1	1.309E-18	1.203364610671997	Crtap	5.958E-09	1.2813704013824463	Eif3a	1.000E+00	1.1497056484222412	Rps15	1.000E+00	0.9437207579612732	Pde5a	1.000E+00	1.9232946634292603	Vcl	1.000E+00	1.402485966682434	Tollip	1.000E+00	1.3175907135009766	Tcf3	2.446E-01	2.5913798809051514	Slc25a3	1.303E-03	1.2424668073654175	Sema4f	9.787E-01	3.086364507675171
Pdgfa	1.968E-01	0.5731968879699707	Cox6a1	1.424E-18	1.0598865747451782	Clec3a	6.639E-09	1.582631230354309	Cnn3	1.000E+00	0.9669492840766907	Brd2	1.000E+00	0.8281537294387817	Slc25a25	1.000E+00	0.9492819309234619	Ndufb10	1.000E+00	0.6927052140235901	Zswim6	1.000E+00	4.670380592346191	Psmb2	2.471E-01	0.8115978837013245	Rps25	1.316E-03	1.2788013219833374	Lamtor4	9.865E-01	1.0954463481903076
C2cd4b	2.079E-01	0.8645198941230774	Antxr1	1.504E-18	0.6766751408576965	Tmem258	7.791E-09	1.4152284860610962	Mex3c	1.000E+00	1.4541709423065186	Mtss1	1.000E+00	1.6849907636642456	Elovl5	1.000E+00	1.346346139907837	Serpine2	1.000E+00	1.4329462051391602	Zfp36	1.000E+00	1.7414344549179077	Fus	2.488E-01	0.8467434644699097	Rpl35	1.345E-03	1.6612770557403564	Fn1	9.887E-01	1.2532386779785156
Cyp26b1	2.117E-01	1.17426335811615	Lamtor4	2.034E-18	1.1219557523727417	Hcfc1r1	8.626E-09	1.275523066520691	Fabp4	1.000E+00	13.8526029586792	Mast4	1.000E+00	1.4745478630065918	Bcl9l	1.000E+00	0.9729313254356384	Cab39	1.000E+00	1.3186416625976562	Rpl32	1.000E+00	2.359815835952759	C1qbp	2.685E-01	0.992163360118866	H2afv	1.400E-03	2.376237154006958	Nifk	1.000E+00	1.6378250122070312
Atf3	2.170E-01	1.4302682876586914	Tmem256	3.012E-18	0.9845178723335266	Srp19	8.641E-09	1.336655855178833	Arid5a	1.000E+00	1.1328911781311035	Rrbp1	1.000E+00	1.1422836780548096	Anapc13	1.000E+00	1.141849398612976	Dynlrb1	1.000E+00	0.7171950340270996	Nenf	1.000E+00	4.170011520385742	Rps17	2.698E-01	1.2190630435943604	Sfpq	1.639E-03	1.8222079277038574	Tor1aip1	1.000E+00	0.7058688998222351
Mcee	2.238E-01	0.48245298862457275	Prnp	3.244E-18	1.2430977821350098	4930562F07Rik	8.669E-09	1.402930498123169	S100a13	1.000E+00	0.9641381502151489	Tacc1	1.000E+00	1.024192452430725	Esyt1	1.000E+00	0.9683730006217957	Ubxn4	1.000E+00	1.2166223526000977	Sprtn	1.000E+00	4.170011520385742	Calm3	2.804E-01	0.9445064663887024	Rsrp1	1.694E-03	2.3903515338897705	Ppfia4	1.000E+00	3.3841769695281982
Paxx	2.246E-01	0.6531662940979004	Thra	3.475E-18	1.0337169170379639	Nfatc2	9.057E-09	2.1679983139038086	Sec14l1	1.000E+00	1.2709065675735474	Myct1	1.000E+00	2.752103090286255	Crip2	1.000E+00	0.6708366870880127	Elob	1.000E+00	1.156929612159729	Cish	1.000E+00	2.089142084121704	Eif3i	2.804E-01	0.5320304036140442	Arpp19	1.745E-03	1.3680928945541382	Naaa	1.000E+00	2.3835902214050293
Ssbp3	2.251E-01	0.371924489736557	Atp5j	4.604E-18	0.8827334046363831	Clint1	9.764E-09	1.2845836877822876	Zfp703	1.000E+00	0.5907577276229858	Ywhaz	1.000E+00	0.9999854564666748	Tesc	1.000E+00	2.257880449295044	Romo1	1.000E+00	1.1237274408340454	Wdr61	1.000E+00	4.170011520385742	Ppia	2.823E-01	1.0311392545700073	Stfa2	1.817E-03	14.888792037963867	H2-Eb1	1.000E+00	11.946355819702148
Hsd17b4	2.331E-01	1.0224804878234863	Ccn3	5.826E-18	1.566569447517395	Kdelr3	9.974E-09	1.2904719114303589	Rell1	1.000E+00	1.3785375356674194	Rflnb	1.000E+00	3.3666884899139404	Ptprs	1.000E+00	1.0331220626831055	Ndufb11	1.000E+00	0.9810614585876465	Nudcd2	1.000E+00	4.170011520385742	Prmt1	2.985E-01	1.1252981424331665	Magoh	1.979E-03	1.8199317455291748	Clec4a2	1.000E+00	0.933582603931427
Hbegf	2.356E-01	0.533369243144989	Nid1	8.992E-18	1.0155314207077026	Top1	1.537E-08	1.04006028175354	Gna13	1.000E+00	1.0110012292861938	Hnrnpa0	1.000E+00	1.0799211263656616	Slc38a11	1.000E+00	4.265566349029541	Arpp19	1.000E+00	0.9316441416740417	Pip5k1c	1.000E+00	4.170011520385742	Ywhaq	2.988E-01	0.9362927675247192	mt-Nd6	2.069E-03	2.6026182174682617	Rps11	1.000E+00	0.3915976583957672
Svil	2.382E-01	0.5832276940345764	Ptgfrn	1.191E-17	1.394630789756775	Cobll1	1.585E-08	1.4705172777175903	Alyref	1.000E+00	1.1221106052398682	Tsc22d1	1.000E+00	1.4229317903518677	Vasn	1.000E+00	1.238698124885559	Cuedc2	1.000E+00	2.267235040664673	Enc1	1.000E+00	4.170011520385742	Cst3	3.028E-01	1.9174290895462036	Rab14	2.154E-03	1.5890555381774902	Cytip	1.000E+00	0.4964640438556671
Net1	2.399E-01	0.008901042863726616	Atp5j2	1.309E-17	0.9884320497512817	Rbp4	1.724E-08	2.7295174598693848	Hnrnpm	1.000E+00	1.0262755155563354	Thbd	1.000E+00	1.1891248226165771	Mgst3	1.000E+00	1.2275519371032715	Scand1	1.000E+00	0.8774445652961731	Selenon	1.000E+00	4.170011520385742	Polr2a	3.039E-01	1.529492735862732	Hdc	2.160E-03	2.312520980834961	Sh3bgrl3	1.000E+00	0.5991584062576294
Cav2	2.409E-01	0.5184952020645142	Timp3	1.634E-17	1.3488188982009888	Hnrnpab	1.826E-08	1.1447261571884155	Htra1	1.000E+00	2.652899742126465	Bcl6b	1.000E+00	2.058121919631958	Marcks	1.000E+00	1.4548215866088867	Pcbp2	1.000E+00	0.8825408220291138	Ddah2	1.000E+00	4.170011520385742	Hist1h3b	3.042E-01	2.8346304893493652	Tmx3	2.190E-03	2.2028324604034424	Cfh	1.000E+00	2.3975133895874023
Il1r2	2.501E-01	0.7407966256141663	Meg3	1.981E-17	1.612656831741333	Xylt1	2.049E-08	1.317227840423584	Ppp3ca	1.000E+00	0.9927840828895569	Tspan12	1.000E+00	1.130720615386963	Tpm1	1.000E+00	1.8824970722198486	Hsd17b10	1.000E+00	1.5390182733535767	Dido1	1.000E+00	4.170011520385742	Rpl32	3.143E-01	5.476065635681152	Cox7a2	2.261E-03	0.9130352139472961	Cd72	1.000E+00	2.193621873855591
Creg1	2.717E-01	0.8838685154914856	Cthrc1	3.002E-17	2.029174327850342	Selenok	2.347E-08	1.671695351600647	Kdm6b	1.000E+00	1.561049222946167	Cxcl12	1.000E+00	2.663665771484375	Ano1	1.000E+00	1.2119547128677368	Hmgn3	1.000E+00	1.550471305847168	Hsp90ab1	1.000E+00	5.227391242980957	Eif3k	3.223E-01	1.020249605178833	Pomp	2.261E-03	1.7200931310653687	Stt3a	1.000E+00	0.7796748280525208
Btg2	2.779E-01	0.7028229236602783	Gm28439	3.541E-17	0.9430778622627258	Fxyd1	2.817E-08	1.3710143566131592	Rgcc	1.000E+00	2.4889535903930664	BC028528	1.000E+00	1.4144006967544556	Fam107b	1.000E+00	0.5812795162200928	Itih5	1.000E+00	1.361011028289795	Luc7l3	1.000E+00	2.630953073501587	H2afx	3.278E-01	2.368481397628784	Itm2b	2.353E-03	2.2428908348083496	Slc15a3	1.000E+00	0.5641316771507263
4930562F07Rik	2.867E-01	0.7605931758880615	Chchd2	3.558E-17	1.0843040943145752	Srpx	3.688E-08	1.6143016815185547	Adgrf5	1.000E+00	1.0791339874267578	Uaca	1.000E+00	1.8045823574066162	Eif4g2	1.000E+00	1.0146372318267822	Psmb6	1.000E+00	1.2721288204193115	Gm32031	1.000E+00	2.176302433013916	Prdx4	3.360E-01	1.6342178583145142	Ndufa4	2.369E-03	1.6910841464996338	Eif4a1	1.000E+00	0.8491159677505493
Cenpx	2.878E-01	0.3314254879951477	Lamtor2	4.388E-17	1.0284658670425415	Morf4l2	3.882E-08	1.1314536333084106	Nedd4	1.000E+00	1.0298030376434326	Smad7	1.000E+00	2.1966516971588135	Tnfrsf12a	1.000E+00	1.3462668657302856	Secisbp2l	1.000E+00	1.3120776414871216	Serpinb1c	1.000E+00	1.8165191411972046	Rps29	3.441E-01	0.9352964162826538	Uqcrh	2.438E-03	1.740065336227417	Pycard	1.000E+00	0.8458688259124756
Bcar1	2.897E-01	0.842108428478241	Pfn1	7.809E-17	0.8101352453231812	Chchd2	5.194E-08	1.5612324476242065	Phlda1	1.000E+00	1.6416558027267456	Pdzd2	1.000E+00	1.6712998151779175	Ywhaz	1.000E+00	0.7356026768684387	Zfp706	1.000E+00	1.1529980897903442	Srsf6	1.000E+00	2.176302433013916	Phgdh	3.460E-01	1.3226935863494873	Ets1	2.576E-03	2.6620914936065674	Pabpc1	1.000E+00	0.43131837248802185
Rex1bd	3.138E-01	0.36091628670692444	Thy1	8.723E-17	1.3194544315338135	Scd2	6.765E-08	1.9427106380462646	Fyn	1.000E+00	1.1543421745300293	Anxa3	1.000E+00	1.9305096864700317	Map1lc3a	1.000E+00	0.6115161776542664	Gpm6b	1.000E+00	0.7874124050140381	Rps14	1.000E+00	2.6821956634521484	Sfpq	3.460E-01	0.7729714512825012	Tcp11l2	2.591E-03	1.7510067224502563	Acsl5	1.000E+00	1.3400949239730835
Nr3c1	3.237E-01	0.36030760407447815	Cpxm1	8.757E-17	1.8412408828735352	Cgref1	7.321E-08	1.3185641765594482	Frmd4a	1.000E+00	1.157425880432129	Mbnl1	1.000E+00	0.6802325248718262	Hint2	1.000E+00	1.454621434211731	Cul3	1.000E+00	0.974677562713623	Ccdc141	1.000E+00	3.654613733291626	Cdk4	3.484E-01	1.5391041040420532	Clec4a2	2.591E-03	2.07559871673584	Nasp	1.000E+00	0.9756666421890259
Ivns1abp	3.329E-01	0.49803128838539124	Pgls	8.757E-17	0.8463629484176636	C1qtnf6	8.701E-08	1.6699247360229492	Pdlim1	1.000E+00	0.6722776293754578	Fam43a	1.000E+00	1.6032276153564453	Rian	1.000E+00	1.0551106929779053	Nr4a2	1.000E+00	0.8461618423461914	Arl5b	1.000E+00	1.5588209629058838	Mrpl18	3.543E-01	1.0164345502853394	Ppp1cb	2.615E-03	1.8380175828933716	Rangap1	1.000E+00	1.3978804349899292
Rarg	3.329E-01	0.2820356488227844	Bmp1	1.942E-16	0.997862696647644	Ckb	8.730E-08	2.0926012992858887	Nop58	1.000E+00	0.6198988556861877	Tuba1a	1.000E+00	0.43283140659332275	Pdgfa	1.000E+00	1.1124072074890137	Ddx3x	1.000E+00	1.4215624332427979	Tsc22d2	1.000E+00	3.370358943939209	Hist1h1a	3.591E-01	2.9762866497039795	Arpc3	2.621E-03	2.3654913902282715	Lmo1	1.000E+00	1.8067768812179565
Acsbg1	3.453E-01	0.7301111817359924	Clstn1	1.981E-16	1.5204243659973145	Olfr907	9.740E-08	1.313421607017517	Top1	1.000E+00	0.9565452337265015	Rn7sk	1.000E+00	1.03492271900177	Nr4a3	1.000E+00	1.4970918893814087	Cd24a	1.000E+00	1.642190933227539	Cited2	1.000E+00	2.0095627307891846	Nolc1	3.594E-01	1.0970032215118408	Wfdc21	2.902E-03	4.323346138000488	Gtpbp4	1.000E+00	1.0127723217010498
Ovol2	3.733E-01	1.5979732275009155	Hes1	2.222E-16	1.4906853437423706	Map1lc3a	9.786E-08	1.1652711629867554	Ppp1r15a	1.000E+00	0.8963919281959534	Rnaset2b	1.000E+00	0.8447628021240234	Hopx	1.000E+00	0.641231894493103	Atraid	1.000E+00	1.2210185527801514	Tnf	1.000E+00	3.3829357624053955	Dhx15	3.637E-01	1.0329656600952148	Alyref	2.922E-03	2.089752435684204	Rps17	1.000E+00	0.8248148560523987
Park7	3.742E-01	0.08303651213645935	Tsc22d1	2.237E-16	0.8774197697639465	Peg3	1.114E-07	1.0851234197616577	Nolc1	1.000E+00	0.9236995577812195	Tspan7	1.000E+00	1.2393230199813843	Ppp3ca	1.000E+00	1.3462668657302856	Cd9	1.000E+00	6.37981653213501	mt-Nd6	1.000E+00	1.810752511024475	Acin1	3.673E-01	0.6456922888755798	Arpc1b	2.930E-03	1.8076480627059937	Lrmp	1.000E+00	3.1615347862243652
Fam83a	3.790E-01	1.639331340789795	Mxra7	2.362E-16	1.3650484085083008	Fscn1	1.122E-07	1.394687533378601	Selp	1.000E+00	6.828346252441406	Mndal	1.000E+00	1.904259204864502	Spag9	1.000E+00	1.006848692893982	Fis1	1.000E+00	1.2056224346160889	Erbin	1.000E+00	1.9675499200820923	Pfn1	3.767E-01	1.0364123582839966	Smdt1	3.115E-03	1.5143550634384155	Wdr75	1.000E+00	1.8886027336120605
Mid1-ps1	3.847E-01	2.3966224193573	Ndufb11	2.562E-16	0.8335958123207092	Isg20	1.312E-07	2.1109797954559326	Ctla2a	1.000E+00	0.6274930834770203	Lamb1	1.000E+00	0.9957691431045532	mt-Nd6	1.000E+00	0.3231896460056305	Ywhae	1.000E+00	0.8629491925239563	Ndufa7	1.000E+00	1.4136568307876587	Rbbp4	3.771E-01	1.043074607849121	Ndufb1-ps	3.385E-03	1.587525725364685	Celf2	1.000E+00	1.4142251014709473
Dpysl3	3.892E-01	1.1039785146713257	Cryab	2.575E-16	1.0468493700027466	S100a11	1.457E-07	1.8830519914627075	Palmd	1.000E+00	1.5294194221496582	Trp53i11	1.000E+00	2.707310676574707	Fgf1	1.000E+00	1.7689690589904785	Fscn1	1.000E+00	1.0855119228363037	Cct8	1.000E+00	1.5588209629058838	Rpsa	3.886E-01	1.5421555042266846	Rps15a	3.508E-03	1.045416235923767	Bach1	1.000E+00	0.6626611948013306
Dnajb4	3.900E-01	0.7159017324447632	Rrbp1	2.575E-16	0.8891512155532837	Bzw1	1.811E-07	2.389368772506714	Nudt4	1.000E+00	0.7170259356498718	Myo18a	1.000E+00	2.2869784832000732	Mylk	1.000E+00	1.2406246662139893	Hspa12a	1.000E+00	1.2454370260238647	Gpr183	1.000E+00	2.2923574447631836	Metap2	3.886E-01	0.9022877812385559	Pcbp2	3.532E-03	1.7030082941055298	Chchd7	1.000E+00	0.9002628326416016
Mid1	3.901E-01	0.4950104057788849	Commd1	3.567E-16	1.131582260131836	Tmem167	1.874E-07	1.1696265935897827	Atg101	1.000E+00	1.4955476522445679	Abcg2	1.000E+00	0.5394648909568787	Entpd1	1.000E+00	1.5753182172775269	Rps15	1.000E+00	0.8564743995666504	Hnrnpd	1.000E+00	1.5588209629058838	Ube2c	3.886E-01	2.8817176818847656	Dek	3.621E-03	1.359957218170166	Mgst3	1.000E+00	1.871237874031067
Zfp36l1	3.910E-01	0.49094218015670776	Tob1	3.968E-16	1.6910037994384766	mt-Atp6	2.077E-07	1.3117132186889648	Rcan1	1.000E+00	1.3680952787399292	Heg1	1.000E+00	1.3332924842834473	Stom	1.000E+00	0.9168327450752258	Uaca	1.000E+00	1.603689432144165	Ddc	1.000E+00	1.2976171970367432	Rrm2	3.897E-01	2.6115009784698486	Trir	3.685E-03	1.4051780700683594	Pkp4	1.000E+00	1.8623048067092896
Cat	3.933E-01	0.99822998046875	Tle5	3.968E-16	0.9546073079109192	Gnas	2.123E-07	1.337048053741455	Mcam	1.000E+00	1.3397501707077026	Dab2	1.000E+00	1.8805811405181885	Nfib	1.000E+00	1.1452653408050537	Azin1	1.000E+00	0.8638725876808167	Pstpip1	1.000E+00	1.111319661140442	Ptp4a3	3.905E-01	2.3511061668395996	Lcn2	3.751E-03	23.300029754638672	Comt	1.000E+00	1.2930891513824463
Ier2	3.992E-01	0.4749853312969208	Id1	4.025E-16	1.9287306070327759	Il17d	2.129E-07	1.3810538053512573	Vwf	1.000E+00	0.7073259949684143	Arid5a	1.000E+00	2.9477124214172363	Pde4b	1.000E+00	1.1899224519729614	Tpm3	1.000E+00	0.9912968873977661	Rbm39	1.000E+00	1.5993129014968872	Idh2	3.924E-01	2.6653940677642822	Rgcc	3.803E-03	3.6625075340270996	Grasp	1.000E+00	1.3680287599563599
Ly6a	4.151E-01	0.30124011635780334	Ywhaz	4.724E-16	0.9821219444274902	Hivep3	2.129E-07	1.6775251626968384	Cdkn1b	1.000E+00	0.9472296833992004	Icam2	1.000E+00	1.0769126415252686	Trim28	1.000E+00	0.9582314491271973	Ctnnal1	1.000E+00	1.5450166463851929	Srsf5	1.000E+00	2.1327576637268066	Cox5b	3.947E-01	0.8015052080154419	Rpl19	3.869E-03	0.6754898428916931	Eif3a	1.000E+00	0.6345831155776978
Krt79	4.154E-01	4.088886260986328	Mgp	5.349E-16	1.5006593465805054	mt-Nd5	2.129E-07	1.1343960762023926	Erg	1.000E+00	0.9440375566482544	Etl4	1.000E+00	1.9547759294509888	Maged2	1.000E+00	0.8773443102836609	Uqcrb	1.000E+00	0.6976386904716492	Ccnt1	1.000E+00	1.7675734758377075	Smc2	4.048E-01	1.5884852409362793	Srrm2	3.869E-03	2.154087781906128	Srsf6	1.000E+00	0.9182607531547546
Tspan9	4.372E-01	0.3754803538322449	Ptov1	7.098E-16	0.9574259519577026	P4ha1	2.129E-07	1.4620305299758911	mt-Nd1	1.000E+00	0.5710784196853638	Zfp46	1.000E+00	1.70625901222229	Heyl	1.000E+00	1.7456700801849365	Fam178b	1.000E+00	2.819462299346924	Hdc	1.000E+00	0.9339459538459778	Nop58	4.161E-01	1.6822545528411865	Acin1	3.995E-03	1.3876259326934814	Gfod1	1.000E+00	1.2379640340805054
Fgfr3	4.596E-01	0.4292255938053131	Aplp2	7.744E-16	0.9389027953147888	Creb3l1	2.791E-07	1.663233995437622	Ywhag	1.000E+00	0.9105162620544434	Arhgef7	1.000E+00	1.012453317642212	Dnaja2	1.000E+00	1.0611096620559692	Cfl2	1.000E+00	0.9939250946044922	Fam110c	1.000E+00	2.3954319953918457	Eef1g	4.222E-01	1.268606185913086	Sf1	4.051E-03	1.7516809701919556	Dhx9	1.000E+00	1.124794602394104
Ezh2	4.844E-01	0.5376293063163757	Kdelr2	1.134E-15	1.003472924232483	Herpud1	2.824E-07	0.7772347331047058	Ctnnd1	1.000E+00	0.9330030679702759	Tnfrsf1a	1.000E+00	1.3878674507141113	Ccnd1	1.000E+00	5.103704929351807	Pmvk	1.000E+00	1.9739344120025635	Cnih4	1.000E+00	1.7675734758377075	Cdca8	4.235E-01	2.3749938011169434	Npm1	4.473E-03	0.060252897441387177	Epha2	1.000E+00	3.5642640590667725
Adgra3	4.855E-01	0.5027912259101868	Serf1	1.516E-15	1.3405681848526	Tmed3	2.891E-07	1.299736499786377	Slc20a1	1.000E+00	1.2566648721694946	Tcf15	1.000E+00	2.577770948410034	Plk2	1.000E+00	1.720019817352295	Timm13	1.000E+00	0.9236783385276794	Hnrnph1	1.000E+00	1.48638117313385	Jpt1	4.272E-01	0.7976322770118713	Polr1d	4.473E-03	1.5404208898544312	Sulf2	1.000E+00	2.3086092472076416
Hlf	4.885E-01	1.8532127141952515	Mmp23	2.056E-15	1.918127417564392	Dad1	2.891E-07	1.561513900756836	Tmed2	1.000E+00	0.5845005512237549	Iffo2	1.000E+00	1.764887809753418	Avpr1a	1.000E+00	1.8006712198257446	Gulp1	1.000E+00	0.9795050024986267	Dpy30	1.000E+00	3.154244899749756	Pclaf	4.289E-01	3.787121057510376	Atpif1	4.473E-03	1.6201403141021729	Bin1	1.000E+00	1.729304313659668
Alad	4.903E-01	0.9506460428237915	Creb3l1	3.003E-15	1.430981993675232	Selenof	3.074E-07	1.3975543975830078	Nr3c1	1.000E+00	0.7451286315917969	Apold1	1.000E+00	1.4359288215637207	Gprc5a	1.000E+00	2.12334942817688	Nenf	1.000E+00	1.1005847454071045	Pbxip1	1.000E+00	3.154244899749756	Abcf1	4.293E-01	0.7839831113815308	Eif3h	4.566E-03	1.418883204460144	Slk	1.000E+00	1.0600460767745972
H2afv	4.946E-01	0.5648216009140015	Romo1	3.363E-15	0.8805416822433472	Fdps	3.138E-07	1.6098835468292236	Col4a1	1.000E+00	2.94818115234375	Cd300lg	1.000E+00	1.4879329204559326	Metrnl	1.000E+00	2.129884958267212	Scd1	1.000E+00	2.0770132541656494	Zc3h15	1.000E+00	1.669166088104248	Hspa9	4.348E-01	0.9321392774581909	Nfe2	4.566E-03	2.0921061038970947	Sparc	1.000E+00	0.15835590660572052
Cst6	5.084E-01	19.78813934326172	H19	3.624E-15	2.732869863510132	Prelp	3.217E-07	2.5384416580200195	Oat	1.000E+00	1.3839961290359497	Pcna	1.000E+00	1.3679755926132202	Lage3	1.000E+00	1.813926100730896	Postn	1.000E+00	0.969935417175293	Prpf19	1.000E+00	3.154244899749756	Cks2	4.348E-01	1.3350601196289062	Rnaset2b	4.664E-03	1.6366387605667114	Eny2	1.000E+00	0.8490342497825623
Tle5	5.260E-01	0.26028570532798767	Selenof	4.506E-15	0.8600158095359802	Spcs1	3.282E-07	1.1806139945983887	Apoe	1.000E+00	0.26436054706573486	Tek	1.000E+00	0.820400059223175	Plcd1	1.000E+00	2.6655235290527344	Foxp1	1.000E+00	0.9960815906524658	Fbrsl1	1.000E+00	3.154244899749756	Gmfg	4.348E-01	1.4744822978973389	Rp9	4.696E-03	1.8578193187713623	Nceh1	1.000E+00	1.1215934753417969
Gm10501	5.260E-01	0.19730491936206818	Tubb2a	4.991E-15	1.4742995500564575	Sec31a	3.427E-07	1.0858571529388428	Hsp90ab1	1.000E+00	5.982372760772705	Mmrn2	1.000E+00	1.8045823574066162	Cnn1	1.000E+00	2.6918394565582275	Ppib	1.000E+00	0.7219124436378479	Dnttip2	1.000E+00	3.154244899749756	Uhrf1	4.378E-01	2.5002152919769287	Cltc	4.813E-03	1.985288381576538	Pepd	1.000E+00	1.1525641679763794
Cd82	5.260E-01	0.6120374798774719	Tceal9	1.080E-14	0.8733928203582764	Mgat2	4.911E-07	1.342276930809021	Tm6sf1	1.000E+00	1.4361555576324463	Akt1	1.000E+00	0.9565378427505493	Jpt1	1.000E+00	0.9651742577552795	Fibp	1.000E+00	1.3262550830841064	Col5a3	1.000E+00	3.0538277626037598	Lig1	4.517E-01	2.2238829135894775	Tfrc	5.058E-03	2.777284622192383	Mrps14	1.000E+00	0.5637658834457397
Foxn3	5.260E-01	0.3961765468120575	Atox1	1.322E-14	0.6832848191261292	Gm28439	4.911E-07	1.0881462097167969	Epha2	1.000E+00	1.2543096542358398	Tle3	1.000E+00	1.6309242248535156	Lgalsl	1.000E+00	1.1829276084899902	Psmb4	1.000E+00	0.8093388080596924	Rps15	1.000E+00	2.8626084327697754	Elof1	4.544E-01	1.6100366115570068	Usp15	5.093E-03	2.2499046325683594	Plec	1.000E+00	0.9017758965492249
Hint2	5.420E-01	0.4370213747024536	Mrc2	1.747E-14	1.259251356124878	Sar1a	4.935E-07	1.0342539548873901	Timp2	1.000E+00	1.0102016925811768	Itga6	1.000E+00	0.8184685707092285	Ykt6	1.000E+00	2.359612226486206	Prss12	1.000E+00	1.6784114837646484	Calm2	1.000E+00	2.0658068656921387	Rpl10a	4.549E-01	0.7125380635261536	Snrpe	5.164E-03	1.2716270685195923	Plac8	1.000E+00	0.9069737195968628
Wnt16	5.535E-01	1.7603278160095215	Fam129a	1.755E-14	1.8494631052017212	Laptm4a	5.117E-07	1.132988452911377	Pcp4l1	1.000E+00	1.4304481744766235	Mecom	1.000E+00	2.098721981048584	Idh2	1.000E+00	1.1592669486999512	Selenow	1.000E+00	0.8633856177330017	Fes	1.000E+00	3.0316388607025146	Uck2	4.576E-01	1.5888853073120117	Cd164	5.217E-03	1.6882455348968506	Fos	1.000E+00	1.214119791984558
Ndufa13	5.583E-01	0.2899687588214874	Csrp2	1.819E-14	1.0980536937713623	Thbs3	5.139E-07	1.7149449586868286	Prkd2	1.000E+00	1.0815473794937134	Imp3	1.000E+00	1.0257364511489868	Trp53i11	1.000E+00	2.4547860622406006	Egr1	1.000E+00	1.6263877153396606	Crem	1.000E+00	1.4758278131484985	Snhg1	4.661E-01	1.0998177528381348	Spi1	5.405E-03	1.159903645515442	Mef2c	1.000E+00	2.329409122467041
Tra2b	5.589E-01	0.4441376328468323	Arf5	1.866E-14	0.7723270654678345	Crip1	5.522E-07	2.24276065826416	Ppic	1.000E+00	0.8186371922492981	Cyyr1	1.000E+00	1.5741113424301147	Midn	1.000E+00	1.4926968812942505	Rps18	1.000E+00	0.17221295833587646	Atpif1	1.000E+00	2.7732975482940674	Psmb6	4.702E-01	0.8842805624008179	Cox8a	5.619E-03	1.8100764751434326	Rpl8	1.000E+00	1.101128339767456
Bscl2	5.665E-01	0.37331733107566833	Cox4i1	2.508E-14	0.9785805344581604	Smdt1	5.969E-07	1.1700246334075928	Flnc	1.000E+00	2.3154101371765137	Fli1	1.000E+00	1.1687275171279907	Ppp1r15b	1.000E+00	1.69189453125	Itpr3	1.000E+00	1.9830431938171387	Clec10a	1.000E+00	0.8366506099700928	Cyfip2	4.703E-01	1.431972622871399	Triobp	5.758E-03	1.875443935394287	Klf4	1.000E+00	1.57279634475708
Ywhab	5.714E-01	0.19623874127864838	Ifitm2	2.654E-14	0.46214568614959717	Idua	6.528E-07	2.196183204650879	Itga5	1.000E+00	0.7305024862289429	Swap70	1.000E+00	1.5741113424301147	Tsc22d3	1.000E+00	0.9649415016174316	Calm2	1.000E+00	1.500573754310608	Drap1	1.000E+00	1.613236904144287	Rbbp6	4.897E-01	1.390697717666626	Rbm38	5.859E-03	2.0442686080932617	Ndufa4	1.000E+00	0.3517070710659027
Efnb1	5.749E-01	0.6070107817649841	Ndufb10	2.842E-14	0.7883556485176086	Ivns1abp	6.528E-07	1.145957589149475	Pmp22	1.000E+00	1.9194525480270386	Rasa4	1.000E+00	1.332115888595581	mt-Co3	1.000E+00	1.1487314701080322	Eif3k	1.000E+00	0.7018787264823914	Eif4h	1.000E+00	1.064378023147583	Hist1h2ae	4.921E-01	2.8663158416748047	Cd300lf	6.090E-03	1.7865415811538696	Naga	1.000E+00	1.019576072692871
Hcfc1r1	5.751E-01	0.18559874594211578	Sec61b	3.323E-14	0.829639732837677	Meltf	8.686E-07	1.800857424736023	Cnksr3	1.000E+00	2.385368824005127	H2afv	1.000E+00	1.0081526041030884	Kctd12	1.000E+00	1.9332010746002197	Nav1	1.000E+00	1.479042410850525	Pim3	1.000E+00	3.0538277626037598	Ubqln1	4.954E-01	1.3268535137176514	Coro1a	6.195E-03	2.0042874813079834	Adgrg1	1.000E+00	2.093792200088501
Eci1	5.886E-01	0.8994826078414917	Cd9	3.909E-14	1.206794261932373	Pacsin2	9.710E-07	1.1332855224609375	Ehd4	1.000E+00	0.8308460116386414	Socs3	1.000E+00	1.5098471641540527	Arhgef7	1.000E+00	0.8867718577384949	Wsb1	1.000E+00	1.1971815824508667	Pcp4l1	1.000E+00	3.0538277626037598	Mki67	4.980E-01	2.3352532386779785	Rps10	6.195E-03	1.1880327463150024	Lst1	1.000E+00	0.8459450006484985
Acadm	5.964E-01	0.5255976319313049	Fkbp11	3.979E-14	1.77997624874115	Ier3ip1	1.162E-06	0.9958269000053406	Mmrn2	1.000E+00	0.526959240436554	Wsb1	1.000E+00	0.6180331110954285	Col15a1	1.000E+00	3.413280487060547	Hnrnpl	1.000E+00	0.8056710958480835	Rgs13	1.000E+00	1.4136568307876587	Cdca7	4.980E-01	3.286255121231079	Eif4a1	6.506E-03	1.0522334575653076	Tpst2	1.000E+00	1.034639835357666
Antxr1	6.132E-01	1.6033134460449219	Ndufc1	4.292E-14	0.9293233752250671	Gpc6	1.249E-06	1.3164836168289185	Ptprg	1.000E+00	1.537949800491333	Prex2	1.000E+00	1.8258721828460693	Rps6ka3	1.000E+00	1.328054666519165	Cd59a	1.000E+00	1.2276543378829956	Mrps6	1.000E+00	3.0538277626037598	Mcm3	5.043E-01	2.5965113639831543	Dhx15	6.551E-03	1.8369224071502686	Gas5	1.000E+00	0.031715769320726395
Ahdc1	6.610E-01	0.8234089016914368	Ost4	4.612E-14	1.2284884452819824	Gorasp2	1.331E-06	1.153037428855896	Calm1	1.000E+00	1.4302542209625244	Vgll4	1.000E+00	0.7403322458267212	Spry2	1.000E+00	1.0858783721923828	Atp5c1	1.000E+00	1.1204638481140137	C2	1.000E+00	3.0538277626037598	Eif4h	5.083E-01	1.094620704650879	Luc7l3	6.760E-03	2.4238297939300537	Etfb	1.000E+00	0.6408510804176331
Tst	6.660E-01	0.4833375811576843	Gm47302	5.437E-14	1.3066840171813965	Kazald1	1.428E-06	1.7792842388153076	Spns2	1.000E+00	2.042229652404785	C1qtnf9	1.000E+00	2.8327834606170654	Rgs7bp	1.000E+00	2.723874092102051	Pdcd4	1.000E+00	2.956791877746582	Iqgap1	1.000E+00	0.8430842757225037	Ifi30	5.103E-01	1.9722398519515991	Ak2	6.902E-03	1.9724053144454956	Slamf9	1.000E+00	2.387082576751709
Smim11	6.694E-01	0.3624553978443146	Blvrb	6.245E-14	0.6946923136711121	Srsf9	1.464E-06	0.9941526055335999	Son	1.000E+00	0.7786204814910889	Prkch	1.000E+00	0.8225572109222412	Slc7a2	1.000E+00	1.626401424407959	Gask1b	1.000E+00	3.04276442527771	H2afz	1.000E+00	2.3588194847106934	Mcm5	5.236E-01	1.9144395589828491	Ppia	7.531E-03	1.9243791103363037	Tra2a	1.000E+00	0.6748412847518921
Col1a1	6.781E-01	0.46495214104652405	Ndufb9	6.496E-14	0.693188488483429	Snrpd1	1.575E-06	0.9247800707817078	Peli1	1.000E+00	0.8223220109939575	Vwf	1.000E+00	1.0589109659194946	Acta2	1.000E+00	4.876260280609131	Ppp1r10	1.000E+00	0.7680832743644714	Il13	1.000E+00	3.123505115509033	Actb	5.257E-01	1.8601446151733398	Eef2	7.635E-03	1.1522313356399536	Nedd4	1.000E+00	1.4070625305175781
Golim4	6.977E-01	0.14701208472251892	Eif4g2	8.023E-14	0.8066674470901489	Cd9	1.901E-06	3.9832913875579834	Fos	1.000E+00	0.9428723454475403	Gng11	1.000E+00	0.7682924866676331	Stmn1	1.000E+00	1.638444423675537	Cldn19	1.000E+00	1.7550098896026611	mt-Rnr1	1.000E+00	6.834692478179932	Rpl35	5.340E-01	1.3014239072799683	Lamtor4	7.768E-03	1.3438565731048584	Ifrd1	1.000E+00	3.324687957763672
Naxe	7.066E-01	0.6367250084877014	Ppp1r14b	9.594E-14	0.957968533039093	Sgms2	1.934E-06	1.2878484725952148	Ets2	1.000E+00	1.3054560422897339	Ltbr	1.000E+00	1.3597745895385742	Hccs	1.000E+00	1.6935049295425415	Timp2	1.000E+00	1.0031484365463257	Rcan1	1.000E+00	3.0316388607025146	Psmb4	5.347E-01	0.6997724175453186	Rab1a	8.620E-03	2.04884934425354	Snrpb	1.000E+00	0.5212399959564209
Glud1	7.088E-01	0.6002984642982483	Fbln2	1.227E-13	0.9736301898956299	Tm9sf3	2.066E-06	1.143902063369751	Col2a1	1.000E+00	5.500275135040283	Rbp7	1.000E+00	4.06107234954834	Nr4a2	1.000E+00	1.6401790380477905	Hmgcs1	1.000E+00	2.351600408554077	Rtf1	1.000E+00	1.613236904144287	Pou2af1	5.388E-01	2.53721022605896	Dnaja1	8.739E-03	2.112576961517334	Gm28439	1.000E+00	0.6592990159988403
Rora	7.149E-01	0.39390110969543457	Id2	1.229E-13	1.0477094650268555	Casc4	2.313E-06	1.1572580337524414	Hnrnpu	1.000E+00	0.6434429287910461	S100a10	1.000E+00	1.0290573835372925	Cavin2	1.000E+00	4.820316314697266	Rps24	1.000E+00	1.4349572658538818	Hs3st1	1.000E+00	1.0642057657241821	Cdca3	5.389E-01	2.394301414489746	Ndufb9	8.951E-03	1.4520506858825684	Myo1f	1.000E+00	1.616896629333496
Cdkn2c	7.303E-01	1.5950485467910767	Cd55	1.280E-13	2.1399312019348145	Piezo1	2.490E-06	1.062270164489746	mt-Nd6	1.000E+00	0.8139656186103821	Nfib	1.000E+00	0.9036206007003784	Hcfc1r1	1.000E+00	0.8825506567955017	Epb41l4b	1.000E+00	1.4163706302642822	Prpf38b	1.000E+00	1.307887315750122	Hist1h4h	5.532E-01	1.4995002746582031	Orai1	9.232E-03	1.7478106021881104	Srsf1	1.000E+00	1.1259536743164062
Gm48565	7.373E-01	1.6992188692092896	Arl1	1.734E-13	0.7860516905784607	Nop58	2.649E-06	1.0301202535629272	Jak2	1.000E+00	0.46702322363853455	Tgm2	1.000E+00	0.5741546154022217	Cxcl10	1.000E+00	0.8519063591957092	Mboat2	1.000E+00	2.039797067642212	Ncl	1.000E+00	0.8430842757225037	Tob2	5.549E-01	1.8696836233139038	Rbx1	9.456E-03	0.9968258738517761	Nrm	1.000E+00	2.2079834938049316
Eif2s3x	7.495E-01	0.37044647336006165	Ltbp3	1.887E-13	1.1172945499420166	Mpc2	4.206E-06	0.9762517809867859	Eif4g2	1.000E+00	1.8289542198181152	Cnn3	1.000E+00	0.7255769371986389	Hnrnpa0	1.000E+00	1.063999056816101	Fxyd1	1.000E+00	0.7393366694450378	Tubb2a	1.000E+00	1.4136568307876587	Eif5a	5.646E-01	0.6932561993598938	Prrc2c	9.752E-03	1.8175941705703735	Havcr2	1.000E+00	1.1085779666900635
Large2	7.541E-01	0.9855642318725586	Ndufa7	2.447E-13	0.743071973323822	Nolc1	4.300E-06	0.861539900302887	Utrn	1.000E+00	0.8378974795341492	2810025M15Rik	1.000E+00	1.418372631072998	Ahnak	1.000E+00	0.45768678188323975	Nap1l1	1.000E+00	1.4457414150238037	Grina	1.000E+00	2.5534589290618896	Hint1	5.646E-01	1.1396735906600952	Trp53inp2	9.851E-03	2.916933298110962	Ywhaz	1.000E+00	0.6941642165184021
Frem2	7.572E-01	1.7323755025863647	Nol7	2.643E-13	0.9626572132110596	Rps15	4.337E-06	2.7590277194976807	Cd200	1.000E+00	0.3445056676864624	Gm11175	1.000E+00	0.9622752666473389	Amotl2	1.000E+00	2.1714799404144287	H3f3b	1.000E+00	1.2163382768630981	Smarca2	1.000E+00	2.5534589290618896	Gm28439	5.771E-01	0.9219709634780884	Eef1a1	1.012E-02	0.8861444592475891	Nme1	1.000E+00	1.0736912488937378
Ldb1	7.741E-01	0.4002346396446228	Park7	3.238E-13	0.8714576959609985	H19	4.878E-06	4.358546257019043	Tut7	1.000E+00	0.9349908828735352	Sntb2	1.000E+00	1.3332924842834473	Adam9	1.000E+00	1.282100796699524	Alcam	1.000E+00	1.0189857482910156	Frmpd1	1.000E+00	2.5534589290618896	Tagln2	5.794E-01	0.34865784645080566	Pfdn5	1.077E-02	1.3876763582229614	Gar1	1.000E+00	1.7058634757995605
Ifi30	7.808E-01	0.10679465532302856	Ndufa4	3.244E-13	0.4295729398727417	Srpx2	5.056E-06	1.6885838508605957	Glud1	1.000E+00	0.8032772541046143	Meox2	1.000E+00	1.9295578002929688	Csnk1e	1.000E+00	0.5190478563308716	Map1b	1.000E+00	1.580887794494629	Kpna4	1.000E+00	1.4594558477401733	Cd19	5.983E-01	2.632673501968384	Rpl7	1.084E-02	0.5134332180023193	P2ry10	1.000E+00	2.0897767543792725
Slc29a1	7.933E-01	0.722257137298584	Itgb5	3.341E-13	1.0702627897262573	Cilp2	5.498E-06	1.9662292003631592	Midn	1.000E+00	0.9462682008743286	Lepr	1.000E+00	1.6521602869033813	Junb	1.000E+00	0.8779968023300171	Plpp3	1.000E+00	0.5186682343482971	Pdcd4	1.000E+00	2.5534589290618896	Ubtf	5.983E-01	1.343430757522583	Mob1a	1.084E-02	1.8523942232131958	Tjp1	1.000E+00	1.4370015859603882
Dlx3	8.118E-01	0.3085503876209259	Dap	3.756E-13	0.9181900024414062	Smtn	5.844E-06	1.611107349395752	Yes1	1.000E+00	0.7019250988960266	Ddah2	1.000E+00	1.1664960384368896	Col2a1	1.000E+00	2.677452564239502	Gm11560	1.000E+00	1.4231135845184326	Fnip1	1.000E+00	1.187947392463684	Atp5g1	6.036E-01	1.0541731119155884	mt-Rnr2	1.087E-02	14.247594833374023	Unc93b1	1.000E+00	0.7209258079528809
Aamdc	8.209E-01	1.0062475204467773	Chd4	4.098E-13	0.9975239634513855	Atpif1	6.195E-06	1.1075694561004639	Hsph1	1.000E+00	2.4534034729003906	Crtc2	1.000E+00	1.3371868133544922	Dmpk	1.000E+00	1.6610878705978394	Cd81	1.000E+00	1.079890251159668	Gpr65	1.000E+00	1.737082600593567	Rcc2	6.134E-01	1.6914347410202026	Gm10053	1.133E-02	1.7343037128448486	Mrpl33	1.000E+00	0.31845587491989136
Amotl2	8.290E-01	0.43347886204719543	Olfr907	4.421E-13	1.1095160245895386	Cox7a2	6.771E-06	1.02146577835083	Tssc4	1.000E+00	1.6603485345840454	Bcl9l	1.000E+00	1.2863343954086304	Insc	1.000E+00	2.81668758392334	Tmem258	1.000E+00	0.9445619583129883	S100a1	1.000E+00	2.5534589290618896	Smarcc1	6.176E-01	1.8418086767196655	Rpl38	1.225E-02	0.4794168472290039	Acaa2	1.000E+00	1.5383169651031494
Acp5	8.290E-01	0.6056997179985046	Lman1	4.659E-13	0.8746114373207092	Fgfr1	7.232E-06	1.5161807537078857	Slfn5	1.000E+00	1.279570460319519	Cst3	1.000E+00	0.4355645477771759	Itpr1	1.000E+00	0.9667931199073792	St13	1.000E+00	0.6022214293479919	Susd6	1.000E+00	2.5534589290618896	Lsm3	6.269E-01	1.4610657691955566	Hnrnpk	1.250E-02	1.1958931684494019	Rpl4	1.000E+00	0.3887656033039093
Naa50	8.322E-01	0.31156331300735474	Anapc13	5.945E-13	1.2559669017791748	Cpz	7.452E-06	1.6303770542144775	Fosb	1.000E+00	1.3757843971252441	Jun	1.000E+00	0.7905265092849731	Ltbp1	1.000E+00	2.4650659561157227	Eny2	1.000E+00	1.117535948753357	Rab32	1.000E+00	3.695042133331299	Cox7b	6.269E-01	0.6454576849937439	Lamtor2	1.254E-02	1.206350564956665	Adcy7	1.000E+00	2.02340030670166
Efs	8.432E-01	0.5643520355224609	Mrpl33	6.553E-13	0.8615734577178955	Tfrc	7.465E-06	1.18690824508667	Dnajb6	1.000E+00	0.4968745708465576	G3bp2	1.000E+00	1.0026803016662598	Ift43	1.000E+00	0.9273177981376648	Plekhg2	1.000E+00	1.7127172946929932	Mapre2	1.000E+00	2.006016492843628	Eny2	6.269E-01	0.848167359828949	Srsf3	1.254E-02	1.3960838317871094	Ly6c2	1.000E+00	2.975093364715576
Palmd	8.693E-01	0.25209560990333557	Man1a	6.768E-13	1.1647273302078247	Zfp385b	7.600E-06	1.0250625610351562	Map3k3	1.000E+00	1.3265223503112793	Tob2	1.000E+00	1.3066036701202393	Efnb1	1.000E+00	2.320140838623047	Cuta	1.000E+00	1.085266351699829	Sub1	1.000E+00	2.13419508934021	Cstb	6.312E-01	2.3041720390319824	Sf3b2	1.271E-02	1.4918835163116455	Csf2ra	1.000E+00	0.3042725622653961
Bmp2	8.700E-01	1.125690221786499	Ckap4	7.094E-13	0.9916173219680786	Ppa1	7.646E-06	3.4690332412719727	Rnaset2b	1.000E+00	1.3099759817123413	Snai1	1.000E+00	1.2393230199813843	Dst	1.000E+00	0.748394250869751	Bbip1	1.000E+00	1.8115633726119995	Osm	1.000E+00	2.0463600158691406	Pycard	6.363E-01	1.0169655084609985	Srsf6	1.271E-02	2.331134557723999	Odc1	1.000E+00	3.821301221847534
Fdx1	8.915E-01	0.3301813006401062	Dbi	7.564E-13	0.3903559744358063	Rcn2	9.553E-06	1.1231671571731567	Dhx15	1.000E+00	0.7525895833969116	Cks2	1.000E+00	1.9815196990966797	Col5a2	1.000E+00	2.1844727993011475	Lsm4	1.000E+00	1.3449122905731201	Top1	1.000E+00	1.024087905883789	Cct5	6.363E-01	0.748727560043335	Ndufa1	1.323E-02	1.324302077293396	Rpl14	1.000E+00	0.2496957927942276
