# Supplementary material for: Inflammation-mediated fibroblast activation and immune dysregulation in collagen VII-deficient skin
Source: Front Immunol. 2023 Sep 20;14:1211505. doi: 10.3389/fimmu.2023.1211505 (PMC10557493; doi:10.3389/fimmu.2023.1211505)
Supplement: Supplementary file 1 [file DataSheet_1.zip › Data file S4.csv]

0: FB Pdpn+$Il1rl1+ genes	p-value 0: FB Pdpn$^+$Il1rl1$^+$	1: FB Msc+Itga7+ genes	p-value 1: FB Msc$^+$Itga7$^+$	2: FB Serpine2+Col23a1+ genes	p-value 2: FB Serpine2$^+$Col23a1$^+$	3: FB Cxcl1+Ccl2+ genes	p-value 3: FB Cxcl1$^+$Ccl2$^+$	4: FB Clec3b+Ly6a+ genes	p-value 4: FB Clec3b$^+$Ly6a$^+$	5: FB Rab37+Col22a1+ genes	p-value 5: FB Rab37$^+$Col22a1$^+$	6: FB Cilp2+Acan+ genes	p-value 6: FB Cilp2$^+$Acan$^+$	7: FB Lox+Adam33+ genes	p-value 7: FB Lox$^+$Adam33$^+$	8: FB Coch+Emid1+ genes	p-value 8: FB Coch$^+$Emid1$^+$	9: FB Cfh+Spp1+ genes	p-value 9: FB Cfh+Spp1+
Rpl37a	7.78E-74	Meg3	1.31E-05	Serpine2	1.16E-28	Nfkb1	1.17E-10	Clec3b	1.64E-101	Rgcc	5.31E-18	Comp	7.69E-24	Mfap4	1.17E-45	Tnmd	2.85E-16	Tmem176a	2.35E-08
Pkm	8.11E-72	Msc	1.93E-04	Enpp2	1.26E-28	Junb	5.77E-10	Col3a1	1.45E-84	Emp3	2.80E-15	Fmod	3.42E-22	Mfap2	1.75E-36	Coch	5.62E-16	Spp1	2.45E-08
Aldoa	1.03E-71	Itga7	2.51E-04	Shox2	2.50E-24	Ccl2	5.85E-09	Cd34	7.68E-74	Cd9	3.02E-15	Cilp2	4.70E-21	Aspn	1.56E-31	Tcf4	8.00E-16	Tmem176b	2.13E-07
Mif	2.07E-70	Peg3	5.16E-04	Cebpb	2.18E-22	Cxcl1	1.33E-08	Gsn	6.66E-72	S100a6	4.90E-15	Tnmd	2.36E-17	Lox	4.12E-29	Col16a1	1.31E-15	Lifr	3.59E-07
Ldha	1.10E-68	Cdh15	9.14E-04	Fgfr1	4.69E-22	Nfkbia	1.30E-08	Fstl1	6.18E-69	Tspo	1.70E-14	Ecrg4	5.03E-17	AY036118	3.28E-29	Mdk	9.35E-14	Cfh	4.15E-07
Pdpn	6.21E-67	Pdlim4	1.47E-03	Col23a1	2.23E-19	Ifrd1	1.91E-08	Tnxb	1.04E-63	Capg	1.84E-14	Fndc1	4.69E-17	Adam33	1.51E-26	Col11a1	1.49E-12	Rnaset2b	3.08E-06
Sod2	1.21E-66	Blnk	1.81E-03	Fosl2	9.63E-19	Ccnl1	6.99E-08	Itm2b	3.59E-59	S100a13	2.70E-14	Col11a1	1.30E-15	Vgll3	1.73E-24	Emid1	5.98E-12	Alpl	3.20E-06
Pgk1	6.13E-65	Tnik	1.88E-03	Nav2	2.39E-18	Hspa8	2.22E-07	Mfap5	8.34E-58	Crip2	1.16E-13	Ptgis	1.23E-14	CT010467.1	7.03E-25	Mfap2	1.39E-09	Wif1	3.66E-06
Rplp2	9.40E-66	Popdc3	2.17E-03	Gm37376	3.36E-18	Tnfaip3	2.91E-07	Ly6a	2.18E-56	Calm1	1.40E-13	Bgn	2.90E-13	Col12a1	6.58E-23	Trps1	2.99E-09	Cp	6.00E-06
Eef1a1	1.63E-65	Ankrd10	2.57E-03	Gm48159	1.85E-17	Abca8a	3.68E-07	Cd248	6.79E-55	Col22a1	3.40E-13	Col1a1	8.30E-13	Phldb2	3.11E-22	Gldn	2.73E-08	Runx2	1.15E-05
Rpl41	4.07E-65	Myf5	2.68E-03	Cd24a	4.59E-17	Gem	5.92E-07	Nenf	7.50E-54	Fermt2	2.25E-12	Ptn	1.43E-12	Igfbp2	9.77E-22	Fbln2	3.04E-08	mt-Atp8	1.49E-05
Rps2	1.09E-60	Cxcr4	3.04E-03	Tfap2c	2.21E-16	Tnfaip6	6.57E-07	CT010467.1	8.76E-53	Cd55	2.33E-12	Kera	3.16E-12	Lars2	5.20E-22	Meox2	9.04E-08	mt-Nd2	1.57E-05
Mmp2	1.90E-59	Mrln	3.47E-03	Wif1	9.24E-16	Hsp90aa1	7.22E-07	Ccdc80	3.51E-50	Hbegf	2.35E-12	Pcolce	2.77E-12	Col5a1	5.87E-21	Srpx	1.25E-07	mt-Cytb	1.62E-05
Rpl23	8.50E-60	Rapsn	3.49E-03	Csrp1	2.47E-15	Hsph1	8.96E-07	Col5a1	7.96E-51	Aqp1	2.43E-12	Thbs4	2.77E-11	Ccn5	6.98E-20	Crabp1	1.45E-07	Sp7	2.32E-05
Rps19	2.42E-59	Sytl2	3.56E-03	Trps1	3.13E-15	Bag3	1.51E-06	Plac9b	1.17E-49	Cdh13	2.59E-12	Mgp	3.51E-11	Mir6236	6.41E-20	Aplp2	3.85E-07	Mef2c	2.40E-05
Gm29408	1.91E-57	Cux1	3.63E-03	Scube3	3.89E-15	Atf4	1.49E-06	Ecm1	1.07E-47	Sema3c	2.69E-12	Serpinf1	3.22E-11	Pdgfrl	1.44E-19	Kera	4.03E-07	Tmem59	4.29E-05
Mmp14	1.83E-57	Ank1	6.29E-03	Cblb	7.69E-15	Pkdcc	2.50E-06	Islr	2.22E-46	Itih5	4.55E-12	Nfix	6.27E-11	Nrep	2.92E-19	Twist1	6.72E-07	Tnc	6.33E-05
Rplp1	4.30E-58	Jsrp1	6.96E-03	Ets2	2.01E-14	Phldb1	3.26E-06	Lum	4.31E-46	Crip1	5.36E-12	Sparc	9.39E-11	Eln	3.64E-19	Tbx15	8.78E-07	Snrnp70	7.07E-05
Pgam1	4.79E-57	Pitx2	7.03E-03	Malat1	1.82E-14	Hspd1	7.72E-06	Nfib	1.25E-44	Fxyd5	5.48E-12	Ssc5d	1.34E-10	Osr2	5.44E-19	Cacna1g	1.03E-06	mt-Nd4	7.29E-05
Rps3	1.01E-57	Plk2	9.23E-03	Myh9	6.65E-14	Maff	9.34E-06	Ltbp4	5.58E-43	Pcsk6	9.21E-12	Angptl1	1.58E-10	Slit2	8.33E-19	Lars2	1.86E-06	Rpl32	9.36E-05
Rplp0	1.66E-57	Zic1	1.04E-02	Tanc1	1.22E-13	Tgfbi	1.08E-05	Postn	1.19E-42	Itm2b	1.12E-11	Spon2	5.33E-10	Wnt5a	8.64E-19	Ntn5	3.27E-06	Cd200	1.08E-04
Gm48942	6.89E-56	Snhg1	1.17E-02	Lamc3	1.21E-13	Has1	1.18E-05	Tppp3	6.35E-41	Itga6	1.65E-11	Cpxm2	9.53E-10	Eid1	7.36E-19	Mafb	3.68E-06	Pth1r	1.08E-04
Gm20186	3.32E-55	Cobl	1.29E-02	Slc15a2	2.13E-13	C1s1	1.60E-05	Selenom	1.93E-40	Nptn	1.74E-11	Col1a2	1.16E-09	Ntn1	8.05E-19	Fzd1	4.56E-06	Tpm1	1.10E-04
Slc25a3	1.53E-55	Spats2l	1.29E-02	Olfm2	2.30E-13	Gadd45b	1.65E-05	Thbs3	2.30E-39	Smim14	2.14E-11	Ogn	2.99E-09	Gm15564	1.26E-18	mt-Rnr1	4.81E-06	Rps18	1.09E-04
Arpc1b	2.69E-54	Chrnb1	1.33E-02	Rsrp1	2.45E-13	Ccl11	2.32E-05	Tmsb4x	5.95E-39	Anxa1	2.12E-11	Fibin	3.31E-09	Lrrc15	2.14E-17	Ogn	5.65E-06	Ptprd	1.11E-04
Ftl1	1.47E-54	Vgll2	1.37E-02	Jak2	4.20E-13	Csrnp1	2.79E-05	Ly6c1	2.30E-37	Reep5	2.83E-11	Cxcl14	1.33E-08	Col3a1	1.55E-17	Ednra	5.87E-06	Psmb6	1.11E-04
Rps3a1	8.71E-55	Traf3ip3	1.62E-02	Zfand5	6.60E-13	Gpc3	2.89E-05	AY036118	1.04E-38	Txn1	2.83E-11	Col12a1	3.09E-08	Pth1r	3.78E-17	Adgrl3	6.29E-06	Itm2b	1.14E-04
Gm45551	3.30E-53	Fgfr4	1.63E-02	Fgfr2	7.67E-13	Nr4a1	2.94E-05	Itm2a	2.33E-37	Ppp1r14b	3.86E-11	mt-Nd4	4.38E-08	Fbln5	4.95E-17	Tmem132c	7.89E-06	Actb	1.16E-04
Rps21	5.59E-54	Prox1	1.84E-02	Cyp26b1	3.05E-12	Eif5	4.65E-05	Ddah2	1.20E-36	Tppp3	6.52E-11	Fxyd6	5.00E-08	Prnp	1.24E-16	Hs3st6	9.80E-06	Ndufc2	1.26E-04
Rpl4	9.30E-54	Dmpk	2.06E-02	Ssbp2	3.89E-12	Kdm6b	5.25E-05	Fbn1	4.06E-36	S100a10	1.04E-10	Tspan2	6.68E-08	Dpep1	2.35E-16	Htra1	9.23E-06	Rps11	1.30E-04
Rpl37	1.81E-53	Pdgfa	2.07E-02	Txnrd1	7.67E-12	Hspe1	5.14E-05	Pcolce	2.36E-36	Errfi1	1.21E-10	Col8a2	7.34E-08	Gas1	1.25E-15	AY036118	9.99E-06	Selenof	1.52E-04
Eno1	1.26E-52	Col26a1	2.16E-02	Daam2	1.13E-11	Tiparp	7.13E-05	Rarres2	1.62E-36	Ugp2	2.54E-10	mt-Cytb	6.68E-08	Ptk7	3.92E-15	Trib2	1.53E-05	Ccdc12	1.60E-04
Rpsa	2.58E-53	Tia1	2.27E-02	Ptgir	1.90E-11	Cebpb	8.89E-05	S100a6	4.14E-34	Tspan15	2.80E-10	Tgfbi	7.46E-08	Thbs2	1.44E-14	Dkk2	1.71E-05	mt-Nd1	1.90E-04
Esd	1.28E-52	Stbd1	2.40E-02	Rbm39	2.12E-11	Zfp36	1.00E-04	Maged2	6.49E-33	Card19	2.99E-10	Acan	1.34E-07	Crlf1	3.99E-14	Wfdc1	1.98E-05	Vdr	1.93E-04
Rpl34	4.04E-53	Cd82	2.75E-02	Bmp4	7.12E-11	Gfpt2	1.19E-04	Adamtsl4	3.12E-32	Uqcc2	3.39E-10	Abi3bp	1.52E-07	Col8a1	5.98E-14	Igfbp7	2.01E-05	Uqcr10	2.23E-04
Rack1	2.03E-53	Alkbh1	2.80E-02	Inhba	9.36E-11	Ccl7	1.30E-04	Angptl2	1.39E-32	Ackr2	3.79E-10	Aopep	2.13E-07	Htra1	5.78E-14	Tpm2	3.61E-05	Cox6b1	2.41E-04
Eif6	1.34E-52	Myod1	2.81E-02	Rorb	1.16E-10	Col18a1	1.43E-04	Igf1	3.95E-32	Tagln2	3.64E-10	mt-Nd2	2.22E-07	Tcf4	1.20E-13	Rcn3	4.10E-05	Ctnnb1	2.44E-04
Rpl8	1.24E-52	Srsf1	3.00E-02	Sox4	1.63E-10	Vtn	1.55E-04	Lysmd2	5.25E-32	Dbi	2.76E-10	Cst3	3.57E-07	Rn7sk	1.20E-13	Cotl1	4.60E-05	Atp5k	2.47E-04
Tpi1	2.24E-51	Pdk4	3.07E-02	Pim1	1.71E-10	Cldn1	1.59E-04	Fxyd1	4.01E-32	Glud1	4.31E-10	Igfbp7	4.82E-07	Thy1	2.49E-13	Adk	5.21E-05	Gm28439	2.58E-04
Twist2	1.96E-51	Mcam	3.09E-02	Arid5b	2.49E-10	Cxcl10	2.37E-04	Crip1	4.92E-31	Has1	5.00E-10	Ltbp3	5.91E-07	mt-Rnr2	2.57E-13	App	5.36E-05	Cd63	2.65E-04
Rpl38	5.08E-52	Ttn	3.19E-02	Actg1	2.20E-10	Ptx3	2.70E-04	S100a11	5.51E-31	Gm17455	5.75E-10	Fam3c	7.66E-07	Robo2	5.08E-13	Cxcr4	5.65E-05	Lgmn	2.86E-04
Psmd11	3.16E-51	Atp2a3	3.49E-02	Gja1	3.13E-10	Pnrc1	2.84E-04	Dcn	1.13E-31	Sema3a	6.63E-10	Egfl6	8.79E-07	Cpe	7.84E-13	Mir6236	5.61E-05	Cox8a	3.11E-04
Anxa5	1.59E-51	Pdgfb	3.63E-02	Alx3	4.98E-10	Plagl1	3.23E-04	Lsp1	1.44E-30	Ptms	6.63E-10	Gas6	9.10E-07	Mmp16	1.11E-12	Col24a1	6.31E-05	Lman1	3.36E-04
Rpl35a	8.59E-52	Hspb1	3.69E-02	Fst	5.12E-10	Coq10b	3.41E-04	Ndufa13	7.95E-31	Fam129a	7.38E-10	Cthrc1	1.02E-06	a	1.04E-12	Ccn4	6.84E-05	Ndufa3	3.49E-04
Eif1	1.23E-51	Dag1	3.73E-02	Arrdc3	5.25E-10	Myc	3.75E-04	Ebf1	1.82E-30	Cmtm8	1.12E-09	Tcea3	1.55E-06	Svil	1.10E-12	Sdc1	1.33E-04	Atp5c1	3.49E-04
Bri3	4.71E-51	mt-Rnr1	3.93E-02	Rspo1	5.83E-10	Nop58	4.26E-04	Gm9780	2.23E-30	mt-Cytb	9.87E-10	Aqp1	1.43E-06	Fbn2	3.82E-12	Ncam1	1.35E-04	Gpx8	3.87E-04
Ctsk	1.26E-50	Adamts20	4.23E-02	Btg3	7.15E-10	Gnl3	4.51E-04	Serping1	5.59E-30	Scara3	1.19E-09	Gng11	1.88E-06	Col1a1	3.69E-12	Id1	1.37E-04	Ssr2	3.93E-04
Tpt1	1.19E-50	Stard13	4.29E-02	Gpx1	8.76E-10	Rel	4.54E-04	Selenow	4.23E-30	Rap1a	1.18E-09	Clu	2.35E-06	Megf6	6.81E-12	Serpinh1	1.37E-04	Mrps21	4.06E-04
Gpi1	9.47E-50	Pde1c	4.41E-02	Dio3	9.54E-10	Fam107b	4.58E-04	Dpysl3	9.45E-30	F13a1	1.36E-09	Col16a1	2.47E-06	C1qtnf3	7.67E-12	Cntn1	2.06E-04	Serpine2	4.00E-04
Cd63	2.22E-49	Mak16	4.43E-02	Gm42566	1.07E-09	Dnaja1	4.67E-04	Vkorc1	5.82E-29	Tln2	1.44E-09	Matn4	2.78E-06	Lgals1	1.13E-11	Hspa1a	2.11E-04	Myl6	4.61E-04
