# Supplementary material for: Inflammation-mediated fibroblast activation and immune dysregulation in collagen VII-deficient skin
Source: Front Immunol. 2023 Sep 20;14:1211505. doi: 10.3389/fimmu.2023.1211505 (PMC10557493; doi:10.3389/fimmu.2023.1211505)
Supplement: Supplementary file 1 [file DataSheet_1.zip › Data file S5.csv]

0: alpha beta T genes	p-value 0: αβT	1: gamma delta T genes	p-value 1: γδT	2: Act. Neu genes	p-value 2: Act. Neu	3: Neu genes	p-value 3: Neu	4: Act LC genes	p-value 4: CCR7$^+$ LC	5: LC genes	p-value 5: LC	6: MAC/DC genes	p-value 6: Mφ/DCA	7: MAC/DC genes	p-value 7: Mφ/DCB	8: MAC/DC genes	p-value 8: Mφ/DCC	9: MC genes	p-value 9: MC	10: Bas genes	p-value 10: Bas	11: BC genes	p-value 11: BC	12: PC genes	p-value 12: PC
Ets1	4.02E-15	Ctla2a	2.89E-37	Hcar2	1.25E-17	Cstdc4	7.47E-39	Tmsb4x	8.49E-25	Cd74	7.27E-59	Thbs1	8.56E-23	Grn	8.07E-13	Zeb2	2.35E-09	Cma1	5.63E-09	Ifitm1	8.94E-04	AY036118	1.90E-17	Ly6d	6.38E-05
Ltb	2.29E-13	Cd3d	1.56E-33	Ccl3	1.40E-17	S100a9	1.96E-36	Cd74	1.75E-24	H2-Aa	1.07E-45	Zeb2	3.72E-18	Dab2	1.91E-12	Atox1	2.19E-09	Fdx1	8.18E-09	Gata2	2.37E-03	CT010467.1	1.89E-17	Cd79a	1.94E-04
Ifngr1	2.20E-12	Klrk1	2.08E-28	Cxcl2	3.08E-14	Stfa2l1	1.66E-35	Cxcl16	6.89E-23	H2-Eb1	7.25E-44	Rnf149	2.63E-13	Serpinb6a	3.02E-12	Fth1	3.16E-09	Gfpt1	6.13E-08	Ero1l	3.64E-03	Ptma	7.16E-16	Cd79b	2.11E-04
Trbc2	2.68E-12	Neurl3	9.32E-28	Cstdc4	2.05E-13	S100a8	2.32E-35	Bcl2a1b	8.15E-21	H2-Ab1	6.37E-39	Cebpb	4.50E-13	Emp1	5.36E-12	Lgals3	6.80E-09	Osbpl8	1.71E-07	Mcpt8	4.73E-03	Vpreb3	8.35E-14	Plac8	3.02E-04
Emb	1.12E-11	Rgs2	1.87E-26	Clec4d	2.93E-13	Msrb1	1.54E-33	Actb	2.99E-20	Mfge8	1.60E-27	Pid1	7.57E-12	C1qc	1.35E-11	Atf3	9.11E-09	Hs3st1	2.42E-07	Hdc	5.53E-03	Snrpe	3.48E-13	Iglc3	7.08E-04
Rora	1.85E-11	Trdv4	2.53E-26	Csta3	8.14E-13	Grina	9.90E-34	Gm49376	1.08E-19	Cxcl16	4.35E-22	Emilin2	7.92E-12	Sdcbp	2.83E-11	Npc2	1.71E-08	Tpsab1	3.17E-07	Rab44	5.88E-03	Lars2	2.46E-13	Blnk	1.10E-03
Cxcr6	6.26E-11	Tcrg-C1	9.41E-26	Ccrl2	3.92E-11	Lcn2	7.18E-32	Ccr7	1.42E-19	Ltc4s	5.08E-19	F10	1.11E-11	Ahnak	3.90E-11	Pla2g7	5.16E-08	Fgfr1	4.42E-07	Tec	6.73E-03	Pgls	4.82E-13	Snx5	1.27E-03
Aebp2	1.08E-10	Vgll4	2.87E-25	Ankrd33b	4.10E-11	Cstdc5	1.60E-31	Cst3	1.01E-18	Scp2	9.86E-18	App	1.23E-11	Anxa5	3.61E-11	Cebpb	1.83E-07	Vwa5a	4.57E-07	Cd200r3	6.78E-03	Mir6236	5.83E-13	Ms4a1	1.31E-03
Ly6e	2.36E-10	Cd3g	6.30E-23	Rab20	4.54E-10	Csta2	1.06E-30	Myl6	2.44E-18	H2-DMa	1.46E-16	Fth1	1.01E-11	C1qb	9.91E-11	H2-Ab1	1.73E-07	Mcpt4	6.73E-07	Lilrb4a	1.25E-02	Chchd10	4.25E-12	mt-Rnr1	1.32E-03
1-Sep	1.30E-09	Spry2	6.14E-23	Lilr4b	1.80E-09	Tyrobp	8.33E-31	Ctsz	6.21E-18	S100a11	3.85E-16	Clec4d	1.77E-11	Lgmn	8.73E-11	Plbd1	2.83E-07	Tpsb2	6.74E-07	Srgn	1.41E-02	Ptprcap	5.03E-12	Scd1	1.40E-03
Icos	5.74E-09	Rab4a	7.29E-23	Ets2	2.93E-09	Stfa2	1.13E-29	Actg1	1.14E-17	Ctsz	7.87E-16	Gm29233	4.48E-11	C1qa	5.98E-10	Cd74	2.14E-07	Rab27b	6.83E-07	Furin	1.53E-02	Gm15564	4.73E-12	Pkig	3.88E-03
Tmsb10	9.25E-09	Gnas	6.83E-22	Ier3	2.23E-09	Prdx6	3.84E-29	Basp1	7.61E-18	Tbc1d4	1.41E-15	Slc11a1	2.67E-10	Ms4a7	2.48E-09	Cstb	4.42E-07	Gata2	8.11E-07	Lat2	1.60E-02	Stmn1	1.48E-11	AY036118	4.36E-03
Ccr2	3.50E-08	Fermt2	9.51E-22	Il1rn	3.79E-09	Stfa1	2.09E-27	Ppp2r3c	1.53E-17	Pxdc1	2.47E-15	Cd14	4.47E-10	Cd68	2.58E-09	Capg	4.77E-07	Ap1s3	1.05E-06	Cish	2.30E-02	Rplp2	1.39E-11	Ilf3	5.38E-03
Ptprcap	6.74E-08	Myl12a	4.82E-22	Nlrp3	6.13E-09	Prdx5	3.68E-27	Edf1	2.99E-17	Hpgds	2.97E-15	Ninj1	5.60E-10	Cndp2	1.46E-08	Mcl1	6.50E-07	Hs6st2	1.22E-06	Alox5ap	2.65E-02	Hmgb1	2.01E-11	H2-Ob	5.65E-03
Camk4	9.33E-08	Cd3e	1.19E-21	Il1f9	1.91E-08	Wfdc21	5.53E-26	Tbc1d4	3.98E-17	Csf2rb2	3.78E-15	Rbms1	1.19E-09	Hmox1	2.07E-08	Rnf149	7.25E-07	Lxn	2.59E-06	Ccl3	2.98E-02	Rps14	4.12E-11	Tnfrsf13c	7.41E-03
Ikzf3	9.61E-08	Ctsw	2.07E-21	Lilrb4a	1.94E-08	Gsr	6.87E-25	Anxa4	1.54E-16	Cd207	2.85E-14	Slc15a3	1.71E-09	Pmp22	2.32E-08	Il7r	7.39E-07	Adora3	3.54E-06	Tyrobp	2.91E-02	Rps5	4.66E-11	Iglc1	8.02E-03
Shisa5	1.16E-07	Nkg7	3.07E-21	Slc7a11	2.52E-08	Plaur	2.12E-24	Pfn1	2.43E-16	S100a4	2.29E-14	Slc7a11	3.36E-09	Lamp1	2.51E-08	St3gal1	7.59E-07	Mrgprb1	6.72E-06	Plin2	3.15E-02	Vars	1.30E-10	Dtx1	9.95E-03
Cd3d	3.00E-07	Mpp6	5.69E-21	Pnrc1	2.34E-08	Stfa3	3.72E-24	Mrpl14	3.09E-16	Epcam	5.59E-14	Vcan	4.42E-09	Npc2	3.45E-08	Tpt1	6.50E-07	Cpa3	7.24E-06	Cd200r4	3.27E-02	Selenoh	1.91E-10	C1qbp	1.36E-02
Skap1	5.43E-07	Rgs1	3.10E-21	Csta2	3.09E-08	Ngp	1.44E-23	Syngr2	5.01E-16	Ifi30	4.69E-14	Por	3.94E-09	Ms4a6d	7.12E-08	H2-Aa	9.00E-07	Cd55	9.91E-06	Pdcd1lg2	4.50E-02	Rps24	2.09E-10	CT010467.1	1.43E-02
Ptpn18	4.57E-07	Emb	4.40E-21	Acod1	4.67E-08	Trem3	1.44E-23	Bcl2a1d	5.46E-16	Basp1	8.75E-14	Pla2g7	4.68E-09	Igf1	1.02E-07	Slfn2	1.25E-06	Kit	1.21E-05	Lilr4b	4.72E-02	Rps26	3.45E-10	Gm32220	1.66E-02
Grap	6.27E-07	Itk	1.18E-20	Hilpda	1.70E-07	Pglyrp1	1.07E-22	Chchd2	4.10E-16	Lgals3	7.15E-14	Esd	1.47E-08	Ctsb	1.13E-07	Anxa2	1.27E-06	Tph1	2.02E-05	Os9	4.80E-02	H2afv	6.19E-10	Foxp1	1.66E-02
Il2rg	6.45E-07	Cd7	4.27E-20	Tgif1	2.67E-07	Mcemp1	1.85E-21	Bcl2a1a	9.05E-16	Ddx5	1.04E-13	Mefv	2.06E-08	Adgre1	1.27E-07	Ahnak	1.73E-06	Mrgprb2	3.90E-05	Mboat1	5.08E-02	Rack1	5.44E-10	Mrpl12	1.75E-02
Tnfrsf18	8.82E-07	Prrc2c	4.51E-20	Gm20406	5.45E-07	Alox5ap	2.01E-20	Arhgdia	7.32E-16	Pgf	2.33E-13	Serpinb2	3.42E-08	Ctss	1.43E-07	Malt1	2.13E-06	Tax1bp1	3.77E-05	Csf1	5.29E-02	Cd79a	8.66E-10	Smc6	2.37E-02
Pdcd1	1.09E-06	Tmsb10	5.16E-20	Slpi	5.34E-07	Camp	7.67E-20	Cfl1	1.17E-15	Dynll1	2.11E-13	Eif4ebp1	3.21E-08	Mrc1	2.22E-07	Cd274	2.10E-06	Hdc	4.23E-05	Ccl9	5.32E-02	Dek	7.81E-10	Satb1	2.38E-02
Gimap6	1.06E-06	Klrb1b	2.69E-19	Upp1	6.79E-07	Cd300lf	1.15E-19	Anxa2	3.07E-15	Cldn1	1.74E-12	Itgb7	3.84E-08	Pf4	3.89E-07	Anxa5	2.18E-06	Pmp22	4.06E-05	Gm12660	5.60E-02	Rps19	7.60E-10	Fcrla	2.81E-02
Mbnl1	9.42E-07	Dennd4a	3.18E-17	4833407H14Rik	9.40E-07	Anxa3	1.46E-19	Atox1	3.81E-15	Cd52	1.26E-12	Kmt5a	7.29E-08	Stab1	4.12E-07	Cd68	2.96E-06	Sytl3	5.45E-05	Klhl6	5.82E-02	Rps18	8.35E-10	Heg1	3.08E-02
mt-Rnr1	1.80E-06	Cenpa	6.38E-17	Pik3ap1	9.24E-07	Abhd5	3.90E-19	Ubl5	3.04E-15	Rnasek	2.04E-12	Ell2	8.65E-08	Atp6v1a	4.35E-07	Ctss	3.20E-06	Socs2	6.45E-05	Osm	6.07E-02	Snrpg	9.66E-10	Blk	3.33E-02
Hcst	2.40E-06	Crem	1.53E-16	Sema4d	1.72E-06	Ltf	1.34E-18	Rala	5.59E-15	Pak1	3.39E-12	Tlr2	1.21E-07	Zeb2	3.85E-07	Map4k4	3.23E-06	Hspa13	7.59E-05	Acsl4	6.18E-02	Rpl22	1.19E-09	Ebf1	3.36E-02
Rasal3	2.77E-06	Il2rb	8.66E-16	Fpr1	2.18E-06	S100a11	2.38E-19	Traf1	7.06E-15	Il7r	2.17E-12	Clec4e	1.07E-07	Cstb	4.95E-07	Rilpl2	4.37E-06	Dapp1	8.37E-05	Aqp9	6.83E-02	Cd79b	1.61E-09	Phc2	3.38E-02
Vps37b	3.88E-06	Saraf	7.83E-16	Csf3r	2.51E-06	Tkt	2.54E-18	Nr4a3	7.13E-15	Ptms	5.38E-12	Ptgs2	1.77E-07	Rtn4	5.57E-07	Mpeg1	4.63E-06	Prkacb	9.69E-05	Csf2rb2	7.58E-02	Rpl21	1.27E-09	Thrap3	3.84E-02
Gimap9	4.82E-06	Cd247	2.13E-15	G0s2	3.19E-06	G0s2	1.02E-17	Gng5	6.31E-15	Zmynd15	6.04E-12	Nfkbiz	1.75E-07	F13a1	5.48E-07	Vim	4.38E-06	Cyp11a1	1.19E-04	Ccl4	9.61E-02	Ighm	3.67E-10	Cxcr4	3.93E-02
Itgb3	5.65E-06	Riok1	2.89E-15	Cd14	2.56E-06	Itgam	7.28E-18	Cox6b1	4.89E-15	Map4k4	5.26E-12	Met	1.90E-07	Gas6	7.22E-07	Ninj1	5.80E-06	Tle3	1.56E-04	Rab11a	1.03E-01	Rpl8	1.65E-09	Iars	4.03E-02
Ndfip1	5.61E-06	Stat3	3.17E-15	Nfkbiz	5.15E-06	Cyba	1.02E-17	Gabarap	1.00E-14	Cst3	5.04E-12	Cd44	1.95E-07	Blvrb	7.33E-07	Bhlhe40	7.14E-06	C77080	1.62E-04	A230098N10Rik	1.09E-01	Gas5	1.86E-09	Txndc16	4.29E-02
Spn	7.03E-06	1810058I24Rik	5.49E-15	Dusp1	8.24E-06	Mgst1	1.70E-17	Samsn1	1.48E-14	Csf1r	1.03E-11	Psap	1.85E-07	Fcgrt	8.90E-07	Atp6v0c	7.31E-06	Creb3l1	2.15E-04	Dusp6	1.18E-01	Rpl14	3.12E-09	Plekhf2	5.05E-02
Tnfrsf25	9.10E-06	Ubald2	1.46E-14	Cd274	1.09E-05	Anxa1	1.94E-17	H2-Aa	7.59E-15	Cd9	1.58E-11	Tpd52	2.33E-07	Psap	8.34E-07	Mrpl52	7.35E-06	Adamts9	2.33E-04	Ccl6	1.22E-01	Zfp706	3.16E-09	Ncl	5.34E-02
Uqcrh	8.78E-06	Vps37b	2.28E-14	Chil1	1.39E-05	Dgat1	2.49E-17	Net1	2.18E-14	H2-DMb1	8.58E-11	Pkm	2.32E-07	Ednrb	9.41E-07	Fcer1g	7.97E-06	Atp13a3	3.61E-04	Cd9	1.22E-01	Anp32e	3.63E-09	Nfatc3	5.52E-02
Satb1	1.04E-05	Trat1	2.86E-14	Cd9	1.17E-05	Sp140	3.43E-17	Myo1g	2.71E-14	H2-K1	7.25E-11	Card19	2.21E-07	Capg	9.22E-07	Syk	7.81E-06	Gnai1	4.07E-04	Cyp11a1	1.23E-01	Cmtm7	3.74E-09	Gm20594	5.78E-02
Klk8	1.26E-05	Avil	5.64E-14	F3	1.51E-05	Gmfg	1.81E-17	Necap2	2.75E-14	Nr4a3	8.05E-11	Lgals3	3.27E-07	Cd36	1.14E-06	Socs3	8.41E-06	Hexb	4.14E-04	Adgrg3	1.23E-01	Top2a	4.61E-09	Bcar3	6.52E-02
Cd82	1.54E-05	Rasl11b	1.05E-13	Fam162a	1.46E-05	Hp	3.41E-17	Elob	2.34E-14	Cd86	1.06E-10	Ctsc	5.66E-07	Ecm1	1.40E-06	Tnfrsf1b	8.47E-06	Il1rl1	4.77E-04	Emilin2	1.30E-01	Rpl4	4.36E-09	Ccm2	6.73E-02
Ppp1r16b	2.13E-05	Myo1e	1.34E-13	Cxcl3	2.89E-05	Gda	4.81E-17	Stat5a	3.01E-14	Ppp2r3c	1.27E-10	Cstb	5.00E-07	Apoe	2.69E-06	Scpep1	8.67E-06	2410006H16Rik	4.77E-04	Gm20481	1.32E-01	Rps9	4.23E-09	Ly6e	7.05E-02
Tut4	2.12E-05	Gna13	1.34E-13	Ccl4	4.61E-05	Aldh2	1.23E-16	Cacnb3	4.23E-14	Gdi2	1.12E-10	Irak3	6.04E-07	Rgl1	3.51E-06	Lgmn	9.55E-06	Fyn	5.94E-04	Fgfr1	1.37E-01	Pkig	5.83E-09	A530032D15Rik	7.46E-02
Trbc1	2.38E-05	Cd2	1.39E-13	Osm	5.29E-05	C3	1.14E-16	S100a11	3.13E-14	Il1r2	2.34E-10	Cybb	5.85E-07	Hgsnat	3.86E-06	Bri3	1.07E-05	Cobl	6.09E-04	Capg	1.38E-01	Rps11	5.12E-09	Erh	7.91E-02
Cd27	2.74E-05	Ndfip1	1.35E-13	Gm20400	6.09E-05	Chil1	1.77E-16	Wdr1	4.98E-14	Csf2rb	1.92E-10	Efhd2	5.65E-07	Sash1	3.82E-06	Fcgr2b	1.11E-05	Slc45a3	6.16E-04	Cd244a	1.41E-01	Hmgb2	6.35E-09	Fcmr	8.13E-02
Nrip1	2.62E-05	Grap2	1.86E-13	Fbxl5	8.16E-05	Glrx	2.23E-16	Sin3b	4.98E-14	Gngt2	2.37E-10	Anxa5	5.25E-07	Snx8	4.01E-06	Jak2	1.11E-05	Loxl2	6.55E-04	Bcar3	1.44E-01	Srsf3	6.38E-09	Mef2c	8.42E-02
Ptpn22	2.98E-05	Ramp3	1.51E-13	Stfa2	8.32E-05	Lyz2	1.80E-16	Csf2rb	5.92E-14	Ndrg1	4.03E-10	Mpeg1	6.24E-07	Folr2	5.28E-06	Gabarap	1.08E-05	Slco2b1	7.70E-04	Gm10501	1.45E-01	Rpl32	6.90E-09	Eif4a2	8.64E-02
Gna15	3.17E-05	Sytl3	2.75E-13	Bcl2l1	8.64E-05	Arhgdib	3.20E-16	Ikbkb	1.09E-13	Ctss	1.77E-10	Rab32	7.29E-07	Fam129b	5.82E-06	Vat1	1.18E-05	Slc18a2	8.18E-04	Amigo2	1.50E-01	Gmfg	7.80E-09	Pou2af1	8.72E-02
Tecpr1	3.27E-05	Fam107b	2.99E-13	Asprv1	1.04E-04	Vasp	2.24E-16	Ktn1	2.31E-13	Atox1	5.60E-10	Soat1	8.45E-07	Akr1a1	5.57E-06	Gpr137b-ps	1.33E-05	Gm26992	8.44E-04	Mboat7	1.53E-01	mt-Rnr1	7.24E-09	Eef1g	9.37E-02
Odc1	3.90E-05	Map1b	4.97E-13	Irak2	1.21E-04	Syne1	9.33E-16	Snx3	1.93E-13	Napsa	8.31E-10	Nlrp3	9.73E-07	C3ar1	6.35E-06	Clec4e	1.58E-05	Cd200r4	8.90E-04	Sytl3	1.55E-01	Rps3	9.21E-09	Ddx39	9.40E-02
Traf3ip3	4.15E-05	Ugcg	3.95E-13	Nfkbia	1.33E-04	Coro1a	8.61E-16	Pomp	1.93E-13	Eif5	2.67E-09	Sod2	1.05E-06	Vat1	7.92E-06	Sdcbp	1.74E-05	Gpr65	9.09E-04	Rgs1	1.64E-01	Eef1g	1.58E-08	Bud23	9.94E-02
Tcf7	4.29E-05	Isy1	5.46E-13	Gadd45b	1.39E-04	Dgat2	1.84E-15	Sri	3.26E-13	Gm49376	4.70E-09	Fcer1g	1.01E-06	Rnase4	9.19E-06	Dtx2	2.30E-05	Esyt2	9.97E-04	Hgf	1.68E-01	Rpl35	1.51E-08	Ttpal	1.01E-01
