# Supplementary material for: Inflammation-mediated fibroblast activation and immune dysregulation in collagen VII-deficient skin
Source: Front Immunol. 2023 Sep 20;14:1211505. doi: 10.3389/fimmu.2023.1211505 (PMC10557493; doi:10.3389/fimmu.2023.1211505)
Supplement: Supplementary file 1 [file DataSheet_1.zip › Data file S6.csv]

0: Krt Krt27+	p-value 0: Krt Krt27+	1: Krt Nkd2+	p-value 1: Krt Nkd2+	2: Krt Krt35+	p-value 2: Krt Krt35+	3: Krt Shisa2+	p-value 3: Krt Shisa2+	4: Krt Il11ra1+	p-value 4: Krt Il11ra1+	5: Krt Id3+	p-value 5: Krt Id3+	6: Krt Anln+	p-value 6: Krt Anln+	7: Krt Krt5+	p-value 7: Krt Krt5+	8: Krt Ifi202b+	p-value 8: Krt Ifi202b+	9: Krt Krt10+	p-value 9: Krt Krt10+	10: Krt Krt78+	p-value 10: Krt Krt78+	11: Krt Lor	p-value 11: Krt Lor+	12: Krt Defb6+	p-value 12: Krt Defb6+	13: Krt Sprr1b+	p-value 13: Krt Sprr1b+	14: Krt Cidea+	p-value 14: Krt Cidea+	15: Krt Cd74+	p-value 15: Krt Cd74+	16: Krt Krt75+	p-value 16: Krt Krt75+	17: Krt Gpx2+	p-value 17: Krt Gpx2+	18: Krt Fxyd1+	p-value 18: Krt Fxyd1+	19: Krt Myh11+	p-value 19: Krt Myh11+	20: Krt Krt18+	p-value 20: Krt Krt18+
Anxa1	1.60E-09	Krt28	7.33E-12	Krt35	3.30E-05	Gja1	1.69E-21	Cxcl14	2.51E-14	Slc3a2	1.36E-15	Stmn1	2.28E-37	Krt5	2.07E-45	Tnfrsf12a	2.14E-17	Krtdap	3.64E-94	Gltp	6.29E-21	Cdsn	1.52E-04	Krt79	1.37E-24	Dmkn	3.64E-05	Ldhb	1.64E-14	Rpl35a	5.84E-06	S100a6	3.40E-28	Ctsd	3.80E-10	Vim	7.20E-06	Flna	6.32E-06	Spint2	3.50E-03
Krt28	2.56E-08	Cux1	8.47E-12	Rexo2	3.27E-05	Actn1	3.00E-17	Slc7a8	1.18E-13	Gm45551	3.40E-15	Ptma	6.78E-34	Col17a1	8.36E-46	Atf4	1.63E-15	Ly6d	1.82E-87	Jup	1.83E-20	Tmem40	2.89E-04	Dpysl3	1.87E-15	Klf3	7.13E-05	Apoc1	7.19E-13	Rplp2	1.42E-05	Krt75	1.52E-21	Ly6g6c	6.62E-10	Lgals1	9.74E-06	Cald1	9.64E-05	Epcam	5.12E-03
Pkp3	3.76E-08	Krt73	3.05E-09	Gm49425	4.47E-05	Sdc1	1.32E-16	Ucp2	3.92E-13	Tnfrsf12a	4.59E-14	Tmx3	1.37E-31	Krt15	2.20E-40	Cxcl16	5.61E-14	Krt10	1.13E-84	Krt10	1.18E-19	Sdcbp2	3.19E-04	Reep5	6.72E-13	Dsp	1.07E-04	Apoe	2.96E-13	H2-Eb1	2.57E-04	Krt17	3.79E-21	Cdsn	8.79E-09	Meg3	1.39E-04	Col4a2	1.14E-04	Krt18	5.29E-03
Krt71	1.79E-07	Krt25	4.06E-08	Hoxc13	5.50E-05	Myo1b	3.02E-11	Bgn	3.18E-13	Dusp6	1.92E-13	Hmgb1	2.92E-30	Tgfbi	1.61E-28	Baz1a	6.01E-13	Krt1	3.67E-75	Fam25c	3.39E-19	Crct1	5.08E-04	Krt17	1.42E-11	Krt16	1.13E-04	Pparg	1.72E-11	Vim	3.39E-04	Slc39a6	2.82E-20	Fads3	2.76E-08	Gnas	4.06E-04	Col4a1	3.29E-04	Kcnn4	1.18E-02
S100a16	2.50E-07	Krt71	1.90E-07	Unc5b	2.13E-04	Barx2	6.80E-11	Il11ra1	2.59E-12	Gm20186	7.14E-13	H2afv	1.17E-29	Dst	1.65E-24	Hsp90ab1	6.08E-13	Capns2	7.95E-67	Dsg1a	1.19E-18	Mapk13	5.46E-04	Gstm5	1.25E-10	Smurf1	1.98E-04	Cebpb	5.88E-11	Tyrobp	3.64E-04	Tm4sf1	2.50E-19	Actb	1.23E-07	Celf2	8.16E-04	Tead1	1.89E-03	Cystm1	1.27E-02
Tchh	6.12E-07	Krt27	1.98E-07	Dlx3	2.71E-04	Pdzrn3	1.06E-10	Slc3a2	3.35E-12	Phlda1	8.02E-13	Hmgb2	8.73E-29	Krt14	1.67E-22	Ccnl1	8.30E-13	Pycard	2.01E-65	Perp	4.91E-18	Calm4	6.25E-04	Dbi	2.46E-09	Jup	3.33E-04	mt-Rnr1	7.88E-11	Sh3bgrl3	3.82E-04	Wnt11	1.04E-16	Pgap2	1.60E-07	Col6a1	9.72E-04	Serpinh1	2.15E-03	Hk1	1.92E-02
Krt25	1.25E-06	Nkd2	8.51E-07	Id2	4.44E-04	Tpm1	1.60E-10	Vdr	6.55E-12	Gm48942	1.78E-12	Cdca8	1.55E-28	Ifitm3	2.52E-21	Prrc2c	1.71E-12	Lgals7	2.97E-66	Pkp1	6.91E-18	2310050C09Rik	6.63E-04	Cst6	3.07E-09	Pim1	3.70E-04	Glrx5	4.70E-10	Ltc4s	3.98E-04	Fkbp1a	9.63E-17	Myl6	1.59E-07	Col15a1	1.06E-03	Col7a1	2.21E-03	Ehf	1.98E-02
Krt27	2.17E-06	Dlx3	8.97E-07	Metap2	5.17E-04	Pthlh	2.20E-10	Slc6a6	6.49E-12	Fgfr1	2.68E-12	Dek	1.84E-26	Cdh13	2.28E-19	Itgb1	2.37E-12	Lgals3	7.95E-67	Serpinb5	8.42E-18	Cysrt1	6.76E-04	Gata6	3.34E-09	Lgals3	4.22E-04	Acaa1a	6.97E-10	Tmsb4x	4.27E-04	Adgrg1	2.72E-15	Arpc1b	2.14E-07	Emp3	1.59E-03	Rsrp1	2.21E-03	Mapre2	2.11E-02
Cux1	2.13E-06	Taf13	6.62E-06	Msx1	6.46E-04	Sox9	1.65E-09	Gclm	1.56E-11	Irs2	2.88E-12	Birc5	2.41E-25	Fgfr2	1.12E-18	Klf5	2.56E-12	Dmkn	5.33E-65	Fam57a	1.43E-17	Lce1a1	6.87E-04	Ly6g6c	2.70E-09	Perp	4.52E-04	Tecr	7.44E-10	H2-Aa	4.52E-04	Sulf2	9.44E-15	Cpm	2.53E-07	Ccdc80	2.16E-03	Pdia6	2.30E-03	Atp1a1	2.12E-02
Dynll1	2.48E-06	Gata3	1.20E-05	Mt4	6.94E-04	Insig2	6.39E-09	App	1.91E-11	Acsl3	7.41E-12	Top2a	5.34E-25	Lamb3	1.52E-18	Eif1a	1.32E-11	Rplp1	3.08E-60	Evpl	2.26E-17	Ctnnbip1	7.13E-04	Emp2	6.65E-09	Eif1	4.64E-04	Acsbg1	9.23E-10	Rps24	5.30E-04	Gjb2	1.10E-14	Epcam	2.56E-07	Zeb2	4.03E-03	Csrp1	2.45E-03	Cd81	2.25E-02
Plbd1	6.64E-06	Phlda2	2.55E-05	Eif2s2	1.39E-03	Flnb	8.36E-09	Nfib	4.83E-11	Tgif1	7.81E-12	Smc4	8.92E-25	Fth1	2.39E-18	Tiparp	1.70E-11	Perp	3.30E-60	Dsp	2.16E-17	Fam25c	7.50E-04	Nebl	1.64E-08	Atp6v0b	4.94E-04	Eci2	1.19E-09	Pcbp2	6.05E-04	Tagln2	9.31E-15	S100a1	2.92E-07	Zbtb20	5.25E-03	Vegfa	3.12E-03	Chchd10	2.46E-02
Perp	9.56E-06	Slc30a1	4.44E-05	Spint1	2.08E-03	Clic4	2.57E-08	Smtn	4.92E-11	Nfkb1	1.13E-11	Cdk1	2.16E-23	Tspo	1.92E-17	Sfn	1.64E-11	Them5	3.38E-57	Dsc1	2.84E-17	Lor	8.11E-04	Sult5a1	1.61E-08	Ehf	5.70E-04	Mgst1	9.49E-09	Cd74	7.13E-04	Gm44460	2.14E-14	Krt17	2.94E-07	Grb10	5.40E-03	Itgb1	3.53E-03	Wfdc2	2.61E-02
Prss53	3.86E-05	Myh14	4.49E-05	Rnaset2b	2.95E-03	Epcam	3.88E-08	Col16a1	9.53E-11	Azin1	1.60E-11	Tmpo	1.80E-23	Ccdc3	1.17E-16	Pnrc1	3.80E-11	Itm2b	1.81E-57	Ywhaz	8.49E-17	Lce1m	8.91E-04	Alox12e	3.28E-08	Polr1d	6.11E-04	Aadac	1.91E-08	Eef1a1	6.61E-04	Cux1	3.44E-14	Cwh43	3.07E-07	Col3a1	6.56E-03	Lamc1	3.65E-03	Ceacam1	2.64E-02
Myh14	5.10E-05	Aimp1	1.13E-04	Selenbp1	3.36E-03	Lhx2	3.81E-08	Lamb1	1.51E-10	Junb	2.76E-11	Cdca3	5.05E-23	Itga6	1.65E-16	Hspa8	4.02E-11	Anxa8	5.55E-57	Gng12	2.01E-16	Map1lc3a	9.73E-04	Ndrg2	3.36E-08	Klk11	8.60E-04	Nudt17	1.91E-08	Rpl23	7.15E-04	Clu	4.24E-14	Actn4	3.27E-07	Mdk	6.70E-03	Ero1l	3.72E-03	Krt8	3.15E-02
Sbsn	4.61E-05	Msx2	1.82E-04	Krt36	3.38E-03	Palmd	5.23E-08	Col4a2	1.69E-10	Id3	3.38E-11	Tuba1b	7.42E-22	Col7a1	2.39E-16	S100a10	7.92E-11	Rab25	4.73E-51	Sptssa	1.92E-16	Slc35e4	9.73E-04	Susd2	4.15E-08	Wasf2	9.77E-04	Cidea	2.39E-08	Rps3a1	9.24E-04	Lap3	4.27E-14	S100a6	5.08E-07	Sparc	7.27E-03	Fermt2	4.09E-03	Arpc1b	3.18E-02
Crnn	5.65E-05	Aplp2	1.89E-04	Ppp2r1b	3.89E-03	Pfn2	5.57E-08	Gclc	3.27E-10	Nrip1	7.01E-11	Selenoh	1.31E-21	Smoc2	1.75E-15	Eif5	1.28E-10	Uqcr11	1.21E-50	Ly6g6c	1.31E-15	Zfp706	1.05E-03	Lgals7	3.66E-08	Ankrd22	9.90E-04	Tkt	2.68E-08	Rps21	9.50E-04	Irx2	8.43E-14	Cd82	5.28E-07	Lamb1	7.86E-03	Gpi1	4.28E-03	Trps1	3.76E-02
Dsc1	5.75E-05	Ggt1	2.58E-04	Sec11c	4.12E-03	Krt17	7.41E-08	Slc1a3	4.49E-10	Klf10	9.10E-11	Smc2	4.08E-21	Lmo1	1.11E-14	Gas5	1.22E-10	1810037I17Rik	4.02E-48	Trim29	1.30E-15	Eif4e	1.06E-03	Defb6	6.59E-08	Rnf208	1.03E-03	Idh1	2.73E-08	H2-Ab1	1.23E-03	Trim2	1.28E-13	Capns1	6.12E-07	Itm2a	8.35E-03	Myh11	4.34E-03	Ppp1r1b	4.08E-02
Metrnl	6.16E-05	Dlx2	2.70E-04	Lap3	4.52E-03	Golim4	1.05E-07	Cald1	8.00E-10	Gm29408	1.52E-10	H2afz	4.03E-21	Gm17851	1.70E-14	Rnd3	1.38E-10	Aqp3	1.77E-48	Dkkl1	1.73E-15	Smpd3	1.20E-03	Defb1	1.17E-07	Crb3	1.03E-03	Scp2	4.26E-08	Gngt2	1.31E-03	Ece1	1.46E-13	Cldn3	7.02E-07	Iqgap2	9.49E-03	2410006H16Rik	4.50E-03	Mdh1	4.23E-02
Prdx2	6.47E-05	Wdr47	3.57E-04	Lef1	4.83E-03	Krt14	2.32E-07	Agrn	1.05E-09	Nfkbia	1.82E-10	Snrpe	6.42E-20	Efemp1	1.79E-12	Emp1	1.61E-10	Dsg1a	1.57E-48	Dbnl	1.59E-15	Rassf5	1.31E-03	Glul	1.86E-07	Tacstd2	1.08E-03	Mpc2	4.83E-08	Rpl41	1.17E-03	Aplp2	2.41E-13	Krt5	8.96E-07	Hspg2	1.07E-02	Tmsb10	4.91E-03	Tpd52l1	4.73E-02
Ggt1	7.01E-05	Msx1	4.87E-04	1110038B12Rik	5.33E-03	Tcf12	3.14E-07	Lama5	1.09E-09	Angptl4	2.01E-10	Calm2	6.42E-20	Il1r2	1.59E-12	Klf6	1.88E-10	Rpl32	7.84E-49	Dmkn	1.85E-15	Kprp	1.76E-03	Creg1	2.22E-07	Kcmf1	1.13E-03	2-Mar	5.06E-08	Alox5ap	1.34E-03	Slc39a8	7.38E-13	Krt6a	1.03E-06	Ddah2	1.19E-02	Selenok	5.17E-03	Vdac2	5.05E-02
Avpi1	7.21E-05	Csgalnact1	7.44E-04	Pdcd4	5.47E-03	S100a6	2.64E-07	Atp1b3	1.54E-09	Nedd9	3.68E-10	Spc24	2.09E-19	Igfbp2	3.24E-12	Fosl1	2.14E-10	Trim29	1.13E-47	Cst3	2.16E-15	Frmpd1	1.80E-03	H2-T23	3.70E-07	Atp6v0e	1.13E-03	Aco1	6.01E-08	Ptpn18	1.61E-03	S100a14	5.59E-13	Tagln2	3.47E-06	Dcn	1.41E-02	Manf	5.25E-03	Rbm47	5.05E-02
Tgm1	1.16E-04	Neo1	8.34E-04	Usp3	5.79E-03	Krt6a	3.32E-07	Bcam	1.63E-09	Cxcl14	3.62E-10	Hint1	2.05E-19	Cavin1	4.66E-12	Actg1	2.84E-10	Ppp1r14b	1.13E-47	Agpat4	4.20E-15	Hrnr	1.81E-03	Pla2g2f	1.10E-06	Atp6v1b2	1.34E-03	Cat	7.33E-08	Edf1	1.58E-03	Myl12a	1.19E-12	Tpm2	3.60E-06	Rian	1.45E-02	Ptprz1	5.39E-03	Ank3	5.34E-02
Ttyh2	1.92E-04	Gm17110	1.05E-03	Gm4258	5.83E-03	Clasrp	4.79E-07	Rasa1	2.42E-09	Lhx2	5.35E-10	Hnrnpa2b1	5.10E-19	Gm44323	3.11E-11	Taf1d	2.77E-10	Cst3	2.00E-48	Rab25	4.75E-15	Csnk1e	1.82E-03	Egr2	1.46E-06	Pkm	1.34E-03	Acbd6	7.81E-08	Rps11	1.67E-03	Gpr87	1.58E-12	Atp6v0c	3.86E-06	Col5a2	1.88E-02	Gas5	5.69E-03	Sec14l1	5.70E-02
Ppp1r2	2.05E-04	Cnn3	1.22E-03	Usp16	6.90E-03	Ubr4	5.64E-07	Lmo4	2.46E-09	Ftl1	7.14E-10	Anln	1.33E-18	Moxd1	3.48E-11	Cdv3	3.94E-10	Mif	4.71E-47	Krtdap	5.74E-15	Lce1b	1.86E-03	Cstb	2.03E-06	Arpc3	1.60E-03	Secisbp2l	8.18E-08	H2-DMa	1.85E-03	Tpm1	1.46E-12	Ndufa6	4.03E-06	Fgfr1	1.91E-02	Cd63	5.69E-03	Akap9	5.78E-02
Sdhb	2.89E-04	Lbr	1.73E-03	Atp13a2	8.21E-03	Atp1a1	6.21E-07	Cntfr	4.19E-09	Nr4a1	8.45E-10	Cks1b	1.25E-18	Bcam	3.28E-11	Serpinb6a	4.22E-10	Rpl14	2.55E-47	Ybx3	5.60E-15	Lce1a2	1.96E-03	Gstm1	2.90E-06	Aldoa	1.69E-03	Prxl2a	8.26E-08	Rplp1	2.15E-03	Rmnd5b	1.93E-12	Kcne1	5.09E-06	Nfic	1.93E-02	Nktr	5.74E-03	Fdx1	6.37E-02
Tent5b	3.21E-04	Trim2	1.79E-03	Eif3i	9.25E-03	Ucp2	6.89E-07	Zyx	4.04E-09	Thbs1	1.36E-09	Prc1	2.83E-18	Prxl2a	6.32E-11	Cdkn1a	3.95E-10	Dgcr6	1.72E-45	Mvk	7.40E-15	Lce1f	2.01E-03	Pmm1	3.66E-06	Akirin2	1.75E-03	Hsd17b4	1.32E-07	Tpt1	2.30E-03	Ybx3	3.28E-12	Ppp2r3c	5.18E-06	Col4a1	1.93E-02	Sparc	5.94E-03	Gdi1	6.48E-02
Cnn3	3.95E-04	Id3	2.21E-03	Sdhb	9.80E-03	Shisa2	7.67E-07	Bnc2	5.18E-09	Fosl2	1.42E-09	Gm4739	3.11E-18	Ly6a	7.85E-11	Spag9	7.11E-10	Rps14	5.80E-46	Prdx5	9.51E-15	Tex264	2.10E-03	Ano9	4.79E-06	Tollip	1.82E-03	Psph	1.35E-07	Rps14	2.46E-03	Myl6	7.72E-12	Sdc1	5.56E-06	Ppic	1.96E-02	Mthfd2	6.07E-03	Gpx4	6.58E-02
AI661453	4.35E-04	Sulf2	2.55E-03	Cited4	9.90E-03	Afdn	1.13E-06	Fgfr1	4.57E-09	Sdc4	2.06E-09	Nusap1	3.82E-18	Itgb4	2.95E-10	Tor1aip2	1.05E-09	S100a11	8.52E-48	Pla2g2f	9.99E-15	Flg	2.19E-03	Sdr16c6	6.05E-06	Gm37401	1.85E-03	Nadk	1.65E-07	Cox8a	2.24E-03	Capg	8.14E-12	Myl12a	5.56E-06	Bgn	2.00E-02	Fgfr1	6.06E-03	Tfcp2l1	6.63E-02
Sytl2	4.45E-04	Gm43429	2.87E-03	Id1	1.12E-02	Ddr1	1.17E-06	Farp1	5.43E-09	Ifrd1	2.82E-09	Ube2c	6.14E-17	Cav2	5.10E-10	Ifitm3	9.95E-10	Rps18	1.69E-45	Lgals7	1.33E-14	Wipi2	2.23E-03	Sgpl1	1.04E-05	Zfand5	1.89E-03	Reep5	2.17E-07	Eef1b2	2.50E-03	Gm12446	1.48E-11	Cald1	6.23E-06	Serpinh1	2.03E-02	Rbpms	6.48E-03	S100a1	6.66E-02
Jup	4.47E-04	Fbp1	2.88E-03	Dlx2	1.15E-02	Cald1	1.70E-06	Ltbp3	6.07E-09	Sgk1	3.16E-09	Cks2	7.82E-17	Npnt	1.94E-09	Cdcp1	1.07E-09	Dsc3	6.69E-45	Ablim1	2.03E-14	Osbpl1a	2.33E-03	Atp6v1c2	1.09E-05	S100a14	1.89E-03	Cbr1	2.39E-07	Rpsa	2.66E-03	Plbd1	2.37E-11	Ss18l2	6.80E-06	Nid1	2.29E-02	Hspg2	6.47E-03	Nedd4l	6.67E-02
Sprr1a	5.00E-04	Golga7b	2.94E-03	St14	1.23E-02	Dsg3	1.87E-06	Fhod3	7.45E-09	Skil	3.64E-09	Lockd	9.96E-17	Gstm2	4.08E-09	Pabpc1	1.26E-09	Gltp	4.11E-45	Endou	2.56E-14	Lce1e	2.37E-03	Agpat3	1.08E-05	Gabarap	1.91E-03	Plin2	4.51E-07	Arpc1b	3.04E-03	Pdzrn3	6.22E-11	Capg	6.89E-06	Fbn1	2.32E-02	Vim	6.59E-03	Runx1	6.85E-02
Cox5a	5.75E-04	Ttyh2	3.06E-03	Lypla2	1.29E-02	Egr2	4.68E-06	Itgb1	6.99E-09	Itgb1	3.86E-09	Tyms	9.64E-17	Cav1	3.70E-09	Map2k3	1.90E-09	Fxyd3	4.58E-44	Dgat2	4.37E-14	Gak	2.39E-03	Tec	1.20E-05	Ndel1	1.91E-03	Ybx1	4.49E-07	Pold4	3.07E-03	Shoc2	6.77E-11	Clasp1	9.36E-06	Zfp651	2.39E-02	Snhg12	6.64E-03	Aldoa	7.56E-02
Padi3	6.30E-04	Arap2	3.22E-03	Heyl	1.29E-02	Arpc1b	5.88E-06	Gja1	7.21E-09	H3f3b	1.11E-08	Ppia	6.13E-17	H19	6.01E-09	Phlda1	2.07E-09	Ckmt1	2.63E-42	Elovl4	5.64E-15	Hmox1	2.48E-03	AY036118	1.99E-05	Pkp1	1.89E-03	Ermp1	4.80E-07	Napsa	3.15E-03	Trim29	5.97E-11	Rnf149	1.49E-05	Rcn3	2.58E-02	Prss23	6.88E-03	Eno1	7.74E-02
Ckb	7.89E-04	Nrp2	4.48E-03	Dclk3	1.32E-02	Tmsb4x	7.16E-06	Atp1a1	1.09E-08	Slc7a8	1.08E-08	Ccdc34	1.47E-16	Antxr1	1.27E-08	Hnrnpc	2.19E-09	Rpl22	1.91E-43	Dynll1	5.55E-14	Nccrp1	2.52E-03	Sh3bgrl3	2.39E-05	Krt6a	1.97E-03	Alad	5.34E-07	Rack1	3.40E-03	Aig1	9.32E-11	Atp6v1g1	1.49E-05	Mxra7	2.71E-02	Pfkp	7.41E-03	Cldn7	7.79E-02
Ctsc	1.19E-03	Gm13256	4.79E-03	Blnk	1.53E-02	Apoe	1.16E-05	Myl9	1.42E-08	Rybp	1.64E-08	Cenpa	2.45E-16	Lgals9	1.66E-08	Fth1	2.76E-09	Rplp0	1.52E-41	Acsl1	1.02E-13	Plcxd1	2.59E-03	Eps8l1	2.73E-05	Sdf2	2.00E-03	Atp5g3	5.95E-07	Eef2	3.48E-03	Fzd5	1.10E-10	Pmm1	1.71E-05	Olfml2b	2.76E-02	Gm48529	7.80E-03	Mettl26	8.20E-02
Trim2	1.22E-03	Robo1	5.13E-03	Grhl1	1.58E-02	Pfkp	1.55E-05	Cxcl12	2.27E-08	Ubxn8	1.78E-08	Incenp	5.67E-16	Sod1	2.86E-08	Mark3	4.19E-09	Atox1	1.07E-40	Krt1	1.13E-13	Spns2	2.68E-03	Itpkb	2.98E-05	Fam129b	2.07E-03	Psme2	7.50E-07	Rpl39	3.48E-03	Sult2b1	1.36E-10	Gm49376	1.86E-05	Cdh15	2.85E-02	Ldha	7.86E-03	Atp2a3	8.20E-02
Dsg1a	1.16E-03	Prdx2	5.01E-03	Mcub	1.59E-02	Iffo2	1.78E-05	Col4a1	2.57E-08	Fscn1	2.93E-08	Dut	9.54E-16	Frem2	1.04E-07	Nop58	4.19E-09	Rps9	1.13E-40	Gjb5	1.26E-13	Lce1i	2.69E-03	Dsc1	2.98E-05	Hpgds	2.15E-03	Bex1	8.56E-07	Emp3	4.10E-03	S100a1	2.27E-10	Tpd52	2.41E-05	Lama2	3.00E-02	Tpm1	7.84E-03	BC006965	8.63E-02
Dlx3	1.41E-03	Ppfibp1	5.33E-03	Sun2	1.60E-02	Mgat4a	1.86E-05	Flna	2.93E-08	Pxn	3.18E-08	Snrpd1	8.17E-16	Wnt10a	1.05E-07	Ctnna1	4.71E-09	Micos13	6.59E-39	Pycard	1.52E-13	Rnf225	2.73E-03	Teddm3	4.59E-05	Mapk6	2.26E-03	Tmcc3	8.67E-07	Pak1	4.15E-03	Cyth1	4.86E-10	Psmc4	2.74E-05	Lpar1	3.08E-02	Col18a1	8.12E-03	Eif4h	8.84E-02
Mcur1	1.45E-03	Grhl1	5.53E-03	Phlda2	1.93E-02	Atp2b1	2.10E-05	Siva1	3.32E-08	Ier3	4.03E-08	Nucks1	1.02E-15	Dlk2	1.34E-07	Tpt1	4.78E-09	Sptssa	4.32E-39	Pdlim2	1.75E-13	Pqlc1	2.73E-03	Gsn	4.61E-05	Pkp3	2.27E-03	Angptl4	9.10E-07	Rpl32	3.97E-03	Nfil3	5.74E-10	Phactr1	4.11E-05	Rarres2	3.19E-02	Cav1	8.49E-03	Dynlt1b	8.98E-02
Chp1	1.47E-03	Tmem159	5.64E-03	Dapl1	2.20E-02	Gm17851	2.18E-05	Etv4	3.71E-08	Slpi	4.99E-08	Ccna2	1.34E-15	Jag2	4.41E-07	4930562F07Rik	5.74E-09	Atpif1	5.53E-39	Psapl1	1.96E-13	Rnf227	2.79E-03	Fam234a	4.93E-05	Cdkn1a	2.33E-03	Chchd10	9.75E-07	Rpl8	3.88E-03	Shb	5.85E-10	Actn1	4.08E-05	Tcf4	3.35E-02	Arf4	8.56E-03	Bzw2	9.56E-02
Csnk1e	1.69E-03	Slc39a8	5.85E-03	Pdap1	2.21E-02	Ppp1cb	2.27E-05	Gpc4	3.82E-08	Atf4	4.80E-08	Racgap1	1.92E-15	Itga3	7.11E-07	Lamc2	6.75E-09	Uqcc2	6.21E-38	Clic3	2.28E-13	Lce1g	2.92E-03	Rgs20	6.12E-05	Pdcd6ip	2.34E-03	Ndufc2	1.01E-06	Hpgds	4.42E-03	Cox8a	6.31E-10	Palld	4.29E-05	Maged1	3.41E-02	Rras	8.64E-03	Cldn3	9.63E-02
Mlf2	1.80E-03	Ctsc	6.04E-03	Mycn	2.34E-02	Sgk1	2.61E-05	Tbx1	4.13E-08	Clic4	5.29E-08	Mki67	2.16E-15	Abcg2	7.44E-07	Sqstm1	6.17E-09	Cstdc5	3.41E-37	Tmem45a	2.70E-13	Cyp2b19	3.04E-03	Abcc1	6.76E-05	Mindy3	2.36E-03	Cox7b	1.17E-06	Cd52	4.96E-03	Dynll1	1.12E-09	Ctnna1	4.17E-05	Lum	3.50E-02	Atf7	8.64E-03	Uqcrfs1	9.71E-02
Fam135a	1.94E-03	Prr9	6.46E-03	Hspa2	2.38E-02	Lmtk2	2.93E-05	Myl6	4.76E-08	Maff	6.16E-08	Anp32b	1.20E-14	Ptn	7.80E-07	Snhg1	7.24E-09	Rpl39	2.48E-38	Calm5	2.98E-13	Ide	3.08E-03	Bbox1	7.74E-05	Lamp1	2.46E-03	Acad9	1.22E-06	Rps2	4.59E-03	Alcam	1.33E-09	Elovl7	4.41E-05	Col1a2	3.96E-02	Emp3	8.71E-03	Ndufa4	1.07E-01
Ero1l	2.06E-03	Braf	6.52E-03	Gm9892	2.38E-02	Gsn	3.07E-05	Timp3	5.51E-08	Ndrg1	6.82E-08	Hmgn2	1.44E-14	Nfix	8.05E-07	Hsp90aa1	7.47E-09	Prdx6	2.69E-37	Itm2b	3.20E-13	Gabarapl2	3.17E-03	Plxdc2	9.71E-05	Eif6	2.52E-03	Pex16	1.28E-06	Rpl18a	4.98E-03	Capns1	1.49E-09	Smdt1	4.47E-05	Fcgrt	3.97E-02	Bri3	9.26E-03	Cox7a1	1.09E-01
Atp5d	2.07E-03	Sdhb	7.70E-03	Nme1	2.38E-02	Gm14057	3.34E-05	Lhx2	5.80E-08	Irx1	8.36E-08	Cdkn2d	1.61E-14	Rpph1	1.01E-06	Cd44	8.88E-09	Calm5	3.35E-37	Lgals3	3.23E-13	Lce1c	3.32E-03	Pdlim4	9.99E-05	Cldnd1	2.57E-03	Gm20594	1.41E-06	Glrx5	4.91E-03	Cnn3	2.42E-09	Gm17851	4.80E-05	Col5a1	4.01E-02	Tmem47	9.93E-03	Sox10	1.10E-01
Ankrd13a	2.20E-03	Isyna1	9.46E-03	Tuba1a	2.46E-02	Rflnb	5.61E-05	Col18a1	6.85E-08	Top1	9.03E-08	Ccnb1	2.43E-14	Nfic	1.17E-06	Snhg12	9.29E-09	H2afj	5.09E-37	Gsn	3.40E-13	Ubl3	3.44E-03	Cd200	1.11E-04	Uchl3	2.62E-03	Cisd1	1.81E-06	Sub1	5.15E-03	Ppp1cb	2.32E-09	Pcdh1	4.83E-05	Crip1	4.02E-02	Slc25a4	1.01E-02	Aqp5	1.14E-01
Gjb2	2.25E-03	Tchh	1.05E-02	Hspa14	2.65E-02	Efnb2	5.62E-05	Ptprs	7.26E-08	Rbm39	1.07E-07	Ptms	2.60E-14	Igfbp6	1.41E-06	Plet1	1.15E-08	Rps15	5.09E-37	Emp2	5.22E-13	Lce1d	3.47E-03	Qsox1	1.15E-04	Serpinb2	2.76E-03	Cox8a	1.91E-06	Rps18	5.14E-03	Tln2	3.97E-09	Lmo4	4.85E-05	Mmp2	4.08E-02	Rhoc	1.14E-02	Mfsd4a	1.15E-01
Clic3	2.33E-03	Syngr1	1.15E-02	Acsl3	2.66E-02	Tcf7l1	1.01E-04	Serpinh1	6.84E-08	Bach1	1.47E-07	Snrpb	2.28E-14	Tnfrsf19	1.64E-06	Eef2	1.23E-08	Mettl7a1	3.52E-36	Gjb3	6.00E-13	Rps6ka6	3.68E-03	Epcam	1.45E-04	Gm37376	3.01E-03	Hsd17b12	2.17E-06	Fcer1g	5.95E-03	Arpc3	3.92E-09	Gja1	5.87E-05	Pxdn	4.12E-02	Herpud1	1.18E-02	Csrp1	1.18E-01
Zdhhc5	2.58E-03	Id1	1.15E-02	Serbp1	2.71E-02	Eva1a	1.14E-04	Fermt1	1.04E-07	Hist1h2bc	2.00E-07	Lsm5	3.28E-14	Wnt16	1.75E-06	Cfl1	1.32E-08	Eef1d	4.37E-37	Klk8	8.14E-13	Csta1	3.75E-03	Ctsd	1.75E-04	Emp1	3.14E-03	Pex19	2.18E-06	Cst3	6.18E-03	Fzd1	6.20E-09	Pacsin2	6.77E-05	Fstl1	4.15E-02	Kdelr2	1.22E-02	Ppia	1.19E-01
Padi1	2.72E-03	Rb1	1.17E-02	Trps1	2.82E-02	Mfhas1	1.22E-04	Adgrg1	1.20E-07	Jag1	2.22E-07	Krt5	3.03E-14	Cyp4b1	2.36E-06	Eif6	1.53E-08	Cltb	7.59E-37	Lypd3	1.27E-12	Ube2d3	3.76E-03	Pir	2.10E-04	Rnh1	3.22E-03	Acp5	2.50E-06	Hnrnpl	6.06E-03	Ccn2	6.47E-09	Bpifc	7.05E-05	Matn2	4.19E-02	Ssr3	1.25E-02	Ly6e	1.21E-01
